# Supplementary material for: Heuristic thinking and altruism toward machines in people impacted by COVID-19
Source: iScience. 2021 Feb 23;24(3):102228. doi: 10.1016/j.isci.2021.102228 (PMC7901281; doi:10.1016/j.isci.2021.102228)
Supplement: Data S1. Experimental data for the dictator experiment, related to Figure 1 [file mmc2.csv]

role_order	COVID	COVIDCategorical	investmentComputer	investmentHuman	investmentComputerPerc	investmentHumanPerc	investmentAll	InvestmentDiff	TechnologyImpact	CognitiveReflectionAccuracy	CognitiveReflectionIncorrectIntuitiveAvg	CognitiveReflectionIncorrectUnintuitiveAvg	MoralLoyaltyAuthoritySanctity	MoralHarmFairness	COVID1	COVID2	COVID3	COVID4	COVID5	COVID6	Moral1	Moral2	Moral3	Moral4	Moral5	Moral6	Moral7	Moral8	Moral9	Moral10	CognitiveReflection1	CognitiveReflectionCorrect1	CognReflIncorrectIntuitive1	CognReflIncorrectUnintuitive1	CognitiveReflection2	CognitiveReflectionCorrect2	CognReflIncorrectIntuitive2	CognReflIncorrectUnintuitive2	CognitiveReflection3	CognitiveReflectionCorrect3	CognReflIncorrectIntuitive3	CognReflIncorrectUnintuitive3	TechnologyImpact1	TechnologyImpact2	TechnologyImpact3	TechnologyImpact4	TechnologyImpact5	EconomicLiberal	SocialIssuesLiberal
HC	-1.25585571725714	01-Low	0	3	0	25	1.5	3	-2.23273232413119	.666666666666667	0	.333333333333333	-1.04134699827553	-.434108236109423	1	1	1	4	1	1	3	4	1	2	2	2	4	4	6	5	5	1	0	0	5	1	0	0	16	0	0	1	2	3	2	1	2	4	4
CH	-1.38670369125297	01-Low	4.66666666666667	3.83333333333333	38.8888888888889	31.9444444444444	4.25	-.833333333333333	-.69503017558185	.666666666666667	.333333333333333	0	-.118090334455352	-.860895335404308	1	1	2	1	1	2	4	3	4	5	4	3	3	2	5	5	5	1	0	0	5	1	0	0	24	0	1	0	4	3	3	3	4	6	3
HC	-1.38391743330507	01-Low	0	0	0	0	0	0	.838271825572253	.333333333333333	.666666666666667	0	.00784966422406308	1.10702317309105	1	2	1	2	1	1	5	5	3	4	6	6	3	4	6	6	10	0	1	0	5	1	0	0	24	0	1	0	4	6	4	4	6	3	4
CH	-1.51738434201696	01-Low	0	1	0	8.33333333333333	.5	1	1.36112132570563	.333333333333333	.666666666666667	0	-.729685769068495	-1.97922999850491	1	2	1	1	1	1	1	1	1	1	5	2	1	5	6	6	5	1	0	0	100	0	1	0	24	0	1	0	6	6	4	4	6	6	8
HC	-1.65625644339279	01-Low	0	0	0	0	0	0	2.07383263090919	0	1	0	-.842101562707522	-.853570161824392	1	1	1	1	1	1	2	3	3	2	2	3	3	3	6	6	10	0	1	0	100	0	1	0	24	0	1	0	6	6	6	6	6	2	2
CH	-1.65625644339279	01-Low	6	6	50	50	6	0	-.517806398643801	0	1	0	-.225894670098162	.825507695141353	1	1	1	1	1	1	5	4	4	3	5	6	3	3	6	6	10	0	1	0	100	0	1	0	24	0	1	0	3	4	4	3	4	4	4
HC	-1.65625644339279	01-Low	5.16666666666667	4.5	43.0555555555556	37.5	4.83333333333333	-.666666666666667	.315560194522698	0	1	0	1.32209175791002	.499565483248393	1	1	1	1	1	1	5	5	6	5	5	6	6	6	5	6	10	0	1	0	100	0	1	0	24	0	1	0	4	6	4	4	4	8	8
HC	-1.52030421798301	01-Low	2.66666666666667	1.16666666666667	22.2222222222222	9.72222222222222	1.91666666666667	-1.5	.838271825572253	0	1	0	.455082475377062	-.469816543595017	1	1	2	1	1	1	4	5	4	4	5	4	4	5	4	5	10	0	1	0	100	0	1	0	24	0	1	0	4	6	4	4	6	8	8
HC	-1.52265591666276	01-Low	0	0	0	0	0	0	2.07383263090919	0	1	0	-.710803503113713	1.23029429037746	1	1	1	1	1	2	5	5	4	3	3	6	5	2	6	4	10	0	1	0	100	0	1	0	24	0	1	0	6	6	6	6	6	7	7
HC	-1.38391743330507	01-Low	10.6666666666667	9.66666666666667	88.8888888888889	80.5555555555556	10.1666666666667	-1	1.80226190137992	0	1	0	-.511762637110925	-.491068817614558	1	2	1	2	1	1	3	2	6	3	1	5	5	1	6	5	10	0	1	0	100	0	1	0	24	0	1	0	6	6	6	4	6	7	8
CH	-1.37731693375548	01-Low	2.83333333333333	3	23.6111111111111	25	2.91666666666667	.166666666666667	2.07383263090919	0	1	0	.372039561841566	-.628432733471691	2	1	2	1	1	1	4	5	5	4	5	2	4	3	5	6	10	0	1	0	100	0	1	0	24	0	1	0	6	6	6	6	6	1	2
CH	-1.1120129824855	01-Low	10.8333333333333	9.83333333333333	90.2777777777778	81.9444444444444	10.3333333333333	-1	1.36610542304474	0	1	0	-.292467147695724	-1.10775819835555	1	2	3	2	1	1	2	1	6	5	1	5	4	1	6	5	10	0	1	0	100	0	1	0	24	0	1	0	6	4	6	4	6	7	8
CH	-1.24919821623532	01-Low	0	0	0	0	0	0	-.997240453336168	.666666666666667	0	.333333333333333	-1.13941723879277	-2.18594529484493	1	1	1	2	2	2	2	2	2	2	2	3	2	3	3	3	5	1	0	0	5	1	0	0	28	0	0	1	3	3	4	3	3	6	6
HC	-1.65625644339279	01-Low	0	0	0	0	0	0	.517608753076558	1	0	0	.75113383745409	.668695826555995	1	1	1	1	1	1	6	4	3	4	6	6	5	6	5	6	5	1	0	0	5	1	0	0	47	1	0	0	6	4	4	1	6	4	8
HC	-1.65625644339279	01-Low	0	4	0	33.3333333333333	2	4	.0489735623325514	1	0	0	.655588861147061	.0126003869055397	1	1	1	1	1	1	4	4	5	5	5	6	3	5	5	6	5	1	0	0	5	1	0	0	47	1	0	0	4	4	6	2	4	1	2
CH	-1.65625644339279	01-Low	4	5	33.3333333333333	41.6666666666667	4.5	1	-.256381648577112	1	0	0	-2.9379580726096	2.09026017809418	1	1	1	1	1	1	6	6	1	1	1	6	1	1	6	1	5	1	0	0	5	1	0	0	47	1	0	0	4	4	4	3	4	8	8
CH	-1.65625644339279	01-Low	0	0	0	0	0	0	-.120596283812482	1	0	0	.505809995543708	-1.16660089836757	1	1	1	1	1	1	4	4	5	4	4	4	5	5	3	3	5	1	0	0	5	1	0	0	47	1	0	0	4	4	4	4	4	3	3
CH	-1.65625644339279	01-Low	3.5	4	29.1666666666667	33.3333333333333	3.75	.5	-.341166571649629	1	0	0	-.6462675815206	.406877839022165	1	1	1	1	1	1	3	4	4	4	2	6	4	2	6	5	5	1	0	0	5	1	0	0	47	1	0	0	4	4	3	4	4	4	4
CH	-1.52278953468091	01-Low	6	6	50	50	6	0	-.956385991106627	1	0	0	-1.16363185533356	-.966329564195827	1	1	1	2	1	1	2	3	2	2	4	4	2	3	5	3	5	1	0	0	5	1	0	0	47	1	0	0	4	3	3	3	3	2	2
HC	-1.52278953468091	01-Low	0	6	0	50	3	6	-1.1846791442787	1	0	0	-2.11073070481648	-.7964586470702	1	1	1	2	1	1	1	2	1	1	3	5	1	3	6	1	5	1	0	0	5	1	0	0	47	1	0	0	4	2	3	1	4	1	1
CH	-1.52278953468091	01-Low	0	4	0	33.3333333333333	2	4	-.658575860747546	1	0	0	-2.20570283269807	1.79606640538781	1	1	1	2	1	1	6	6	1	3	1	5	1	1	6	4	5	1	0	0	5	1	0	0	47	1	0	0	3	6	2	2	4	6	4
CH	-1.38932262596903	01-Low	0	2	0	16.6666666666667	1	2	1.225335960941	1	0	0	-1.46793429824986	1.15274061241613	1	1	1	3	1	1	5	6	1	3	4	4	1	2	6	5	5	1	0	0	5	1	0	0	47	1	0	0	6	6	4	3	6	4	7
CH	-1.38918900795087	01-Low	0	0	0	0	0	0	-.225673165810143	1	0	0	-1.69791073606659	.552817817690789	1	1	1	2	1	2	5	4	2	2	1	5	3	1	5	4	5	1	0	0	5	1	0	0	47	1	0	0	6	4	3	1	4	2	7
CH	-1.38932262596903	01-Low	0	0	0	0	0	0	-.307966040213103	1	0	0	-1.09245268731399	.000629738341810445	1	1	1	3	1	1	3	5	3	2	3	3	3	2	6	5	5	1	0	0	5	1	0	0	47	1	0	0	6	3	3	2	4	1	3
CH	-1.38932262596903	01-Low	1	6	8.33333333333333	50	3.5	5	-.779162214168578	1	0	0	-1.84764550565911	.505138267799423	1	1	1	3	1	1	5	5	2	2	2	4	2	2	5	2	5	1	0	0	5	1	0	0	47	1	0	0	3	4	4	3	3	3	6
HC	-1.23981145873782	01-Low	0	5.66666666666667	0	47.2222222222222	2.83333333333333	5.66666666666667	-.997240453336168	1	0	0	-1.21487592562482	-.234240838459828	2	1	1	2	2	1	5	3	2	4	3	5	1	1	4	4	5	1	0	0	5	1	0	0	47	1	0	0	3	3	4	3	3	2	2
CH	-1.25088508386134	01-Low	0	0	0	0	0	0	1.00784167171729	1	0	0	-.592019375718775	.942649244561668	1	1	3	2	1	1	6	5	2	3	3	5	4	4	5	5	5	1	0	0	5	1	0	0	47	1	0	0	4	6	6	2	6	6	3
HC	-1.25337040055924	01-Low	0	2	0	16.6666666666667	1	2	-.120596283812482	1	0	0	-1.34107791925257	.872923557059938	1	1	2	3	1	1	5	5	1	2	2	5	4	2	5	5	5	1	0	0	5	1	0	0	47	1	0	0	4	4	4	4	4	6	7
HC	-1.24933183425347	01-Low	0	0	0	0	0	0	2.07383263090919	1	0	0	-2.36842650457198	-1.58216704936929	1	1	1	3	2	1	1	1	1	1	1	4	1	1	5	2	5	1	0	0	5	1	0	0	47	1	0	0	6	6	6	6	6	6	6
HC	-1.24144132489161	01-Low	0	2	0	16.6666666666667	1	2	-.527952378106374	1	0	0	-.766317944656033	1.36748383772033	1	2	2	1	2	1	5	6	2	2	2	5	5	5	6	5	5	1	0	0	5	1	0	0	47	1	0	0	4	4	4	1	4	7	8
HC	-1.24379302357136	01-Low	0	2	0	16.6666666666667	1	2	-.430460492359816	1	0	0	-1.31425332812338	-.090590122916442	1	2	1	1	2	2	4	5	2	3	2	4	3	1	4	4	5	1	0	0	5	1	0	0	47	1	0	0	4	3	6	2	3	7	7
HC	-1.12225519052711	01-Low	0	0	0	0	0	0	-.914947578933209	1	0	0	-.485823967209316	.922805746180042	1	1	1	4	1	2	5	6	1	4	5	5	4	5	5	3	5	1	0	0	5	1	0	0	47	1	0	0	3	4	4	2	3	6	6
CH	-1.11089429214578	01-Low	0	3.16666666666667	0	26.3888888888889	1.58333333333333	3.16666666666667	.315560194522698	1	0	0	-1.03163820299738	-.942309304154835	1	1	3	2	2	1	5	3	1	2	2	2	3	4	4	4	5	1	0	0	5	1	0	0	47	1	0	0	4	6	4	4	4	6	7
CH	-1.11586492554158	01-Low	0	0	0	0	0	0	-.789377128173062	1	0	0	.541312524257439	-2.67063210388737	1	1	1	4	2	1	2	3	4	6	2	2	5	2	2	6	5	1	0	0	5	1	0	0	47	1	0	0	3	4	4	1	4	3	4
CH	-1.11337960884368	01-Low	.166666666666667	2.66666666666667	1.38888888888889	22.2222222222222	1.41666666666667	2.5	-.47695193641426	1	0	0	.620240177732357	-1.02007593590133	1	1	2	3	2	1	4	3	5	5	5	3	4	4	5	5	5	1	0	0	5	1	0	0	47	1	0	0	4	4	3	3	4	2	1
HC	-1.1142310631471	01-Low	6	6	50	50	6	0	.843255922911367	1	0	0	-2.2066310387331	.181892641327052	1	2	2	1	1	3	4	4	1	2	1	3	1	1	6	4	5	1	0	0	5	1	0	0	47	1	0	0	4	4	6	4	6	7	7
CH	-1.10497792366776	01-Low	1.5	5	12.5	41.6666666666667	3.25	3.5	-.120596283812482	1	0	0	-.398074125798689	.327688306896578	2	2	2	2	1	1	5	5	2	5	4	4	3	4	5	4	5	1	0	0	5	1	0	0	47	1	0	0	4	4	4	4	4	3	6
HC	-1.11032611485948	01-Low	0	0	0	0	0	0	.320544291861813	1	0	0	-2.21874052215679	-.417075164025363	1	2	1	2	2	2	4	4	1	1	1	2	1	1	5	4	5	1	0	0	5	1	0	0	47	1	0	0	4	4	6	4	4	6	8
HC	-1.1144982991834	01-Low	0	6	0	50	3	6	-.441397225392	1	0	0	.27263288532589	1.56830017176842	1	2	2	3	1	1	6	6	5	5	4	6	4	4	6	6	5	1	0	0	5	1	0	0	47	1	0	0	4	2	4	1	6	3	6
HC	-.974507507467845	01-Low	0	0	0	0	0	0	-.35315171529597	1	0	0	-1.61996285301441	.647942619606245	1	2	2	3	2	1	2	6	2	1	2	5	4	3	6	3	5	1	0	0	5	1	0	0	47	1	0	0	4	6	4	1	3	4	7
HC	-1.65625644339279	01-Low	0	0	0	0	0	0	-.69503017558185	.666666666666667	.333333333333333	0	-.772415991942526	1.83630904788055	1	1	1	1	1	1	6	6	3	3	3	6	6	3	6	3	10	0	1	0	5	1	0	0	47	1	0	0	4	3	3	3	4	2	2
HC	-1.65625644339279	01-Low	0	0	0	0	0	0	-.392167013341743	.666666666666667	.333333333333333	0	-.312779703423563	-.322795408643683	1	1	1	1	1	1	4	4	2	3	4	2	4	4	6	6	10	0	1	0	5	1	0	0	47	1	0	0	4	4	4	2	4	2	4
CH	-1.52278953468091	01-Low	0	6	0	50	3	6	-.120596283812482	.666666666666667	.333333333333333	0	-2.14703946352215	.336822710198494	1	1	1	2	1	1	4	5	1	2	1	4	1	2	5	3	10	0	1	0	5	1	0	0	47	1	0	0	4	4	4	4	4	7	7
HC	-1.1169836158813	01-Low	0	6	0	50	3	6	-2.66895773700828	.666666666666667	.333333333333333	0	-2.57436525013521	.761720203724489	1	2	1	4	1	1	5	6	1	1	2	2	1	1	6	2	10	0	1	0	5	1	0	0	47	1	0	0	1	1	2	1	3	8	8
CH	-1.24933183425347	01-Low	4	5.33333333333333	33.3333333333333	44.4444444444444	4.66666666666667	1.33333333333333	-2.27423967084652	.666666666666667	.333333333333333	0	-1.55932844339883	-.335234765770098	1	1	1	3	2	1	4	4	1	2	2	4	2	2	4	4	5	1	0	0	100	0	1	0	47	1	0	0	2	2	1	2	3	3	3
CH	-1.52278953468091	01-Low	0	0	0	0	0	0	2.07383263090919	.333333333333333	.666666666666667	0	-.732175547019384	1.22875123259818	1	1	1	2	1	1	5	6	3	4	4	5	3	3	6	4	10	0	1	0	100	0	1	0	47	1	0	0	6	6	6	6	6	4	4
HC	.814314504813318	02-Medium	10	10.3333333333333	83.3333333333333	86.1111111111111	10.1666666666667	.333333333333334	.45325365801301	0	0	1	.211504624954045	1.05173882828761	4	4	5	4	3	4	6	4	4	4	5	6	5	4	6	5	1	0	0	1	3	0	0	1	1	0	0	1	6	4	3	6	4	8	6
CH	.130554148697967	02-Medium	2	2.66666666666667	16.6666666666667	22.2222222222222	2.33333333333333	.666666666666667	-.474459887744703	0	.333333333333333	.666666666666667	-.190199640332282	-.67596308233104	3	2	4	3	4	3	4	3	4	3	4	5	5	3	4	3	10	0	1	0	25	0	0	1	4	0	0	1	4	3	4	3	4	7	6
HC	-.692514503846327	02-Medium	6	6	50	50	6	0	-.914947578933209	.333333333333333	.333333333333333	.333333333333333	-.760240650138776	1.79675756759957	2	3	2	2	2	2	6	6	3	5	3	6	3	2	6	5	10	0	1	0	5	1	0	0	5	0	0	1	3	4	4	2	3	4	4
CH	.554282128189143	02-Medium	3.5	9.33333333333333	29.1666666666667	77.7777777777778	6.41666666666667	5.83333333333333	.673823945850157	.333333333333333	0	.666666666666667	1.06942199046313	.908101547006684	5	4	4	3	3	3	6	5	5	6	6	5	5	5	6	6	20	0	0	1	5	1	0	0	6	0	0	1	6	4	4	6	4	8	7
HC	-.965063748498117	02-Medium	6.5	6.66666666666667	54.1666666666667	55.5555555555556	6.58333333333333	.166666666666667	-1.71002069308164	0	.333333333333333	.666666666666667	-.709859085002759	-2.40926319605519	1	3	1	2	3	1	3	2	2	3	4	3	2	4	2	1	10	0	1	0	2	0	0	1	10	0	0	1	2	3	2	1	4	2	3
HC	.539490178027696	02-Medium	9	8.83333333333333	75	73.6111111111111	8.91666666666667	-.166666666666666	-.338674522980072	.333333333333333	.333333333333333	.333333333333333	.669581528943753	.0660461969746101	4	3	4	4	3	4	5	4	5	5	4	5	5	5	5	5	10	0	1	0	5	1	0	0	12	0	0	1	4	3	4	4	4	6	7
HC	.123953649148377	02-Medium	2.16666666666667	5.33333333333333	18.0555555555556	44.4444444444444	3.75	3.16666666666667	.431053600362184	0	.666666666666667	.333333333333333	-.254095847132747	.101781410328249	2	3	3	4	4	3	4	4	2	3	4	5	5	4	5	5	10	0	1	0	100	0	1	0	12	0	0	1	6	6	4	1	4	4	7
CH	.821272947085146	02-Medium	7.66666666666667	9	63.8888888888889	75	8.33333333333333	1.33333333333333	-.110381369807998	0	.666666666666667	.333333333333333	1.11315828613485	-.0670929626364396	4	5	3	4	4	4	5	4	6	5	6	5	5	5	5	5	10	0	1	0	100	0	1	0	12	0	0	1	4	4	4	6	3	7	8
HC	-.00930302499943977	02-Medium	4.83333333333333	6.16666666666667	40.2777777777778	51.3888888888889	5.5	1.33333333333333	-2.17674778509996	.333333333333333	.333333333333333	.333333333333333	.133738604909888	-2.72959689618921	3	2	4	2	3	4	4	3	5	3	4	2	1	5	1	3	1	0	0	1	5	1	0	0	24	0	1	0	2	1	3	3	2	2	3
CH	-.428366944370461	02-Medium	0	2	0	16.6666666666667	1	2	-.746030617273964	.666666666666667	.333333333333333	0	-.614826810980953	-.0296285670507445	2	2	3	3	2	3	4	3	2	4	5	6	2	4	5	3	5	1	0	0	5	1	0	0	24	0	1	0	4	3	4	1	4	1	3
CH	-.0158269080031131	02-Medium	6	5.66666666666667	50	47.2222222222222	5.83333333333333	-.333333333333333	1.36112132570563	0	.666666666666667	.333333333333333	.334381671392188	-.161678693809335	3	2	4	3	2	4	5	4	3	5	4	5	4	5	4	5	10	0	1	0	50	0	0	1	24	0	1	0	6	6	4	4	6	7	6
HC	-.153542617584839	02-Medium	5.33333333333333	5.33333333333333	44.4444444444444	44.4444444444444	5.33333333333333	0	-.779815098654366	0	.666666666666667	.333333333333333	.0402001129419007	-.154866560120782	2	3	4	3	2	3	5	4	4	3	4	5	4	4	4	5	1	0	0	1	100	0	1	0	24	0	1	0	4	3	2	4	4	4	6
HC	.399556387784373	02-Medium	1.16666666666667	1.66666666666667	9.72222222222222	13.8888888888889	1.41666666666667	.5	-.602591321716318	0	.666666666666667	.333333333333333	-.096504206511628	-1.26959802408827	3	4	3	3	3	5	3	4	3	4	4	4	3	4	3	4	1	0	0	1	100	0	1	0	24	0	1	0	3	4	3	4	4	4	4
CH	-.833871921920065	02-Medium	1.66666666666667	3.5	13.8888888888889	29.1666666666667	2.58333333333333	1.83333333333333	-.69503017558185	0	1	0	-1.4158207816628	.181504466226915	2	2	1	3	2	2	4	5	2	2	3	4	2	3	5	3	10	0	1	0	100	0	1	0	24	0	1	0	4	3	3	3	4	3	7
CH	-.691395813506608	02-Medium	2.66666666666667	2.16666666666667	22.2222222222222	18.0555555555556	2.41666666666667	-.5	.673686076766333	0	1	0	.910191760513244	.941980261152566	2	2	2	2	3	2	5	5	5	6	5	6	6	5	6	5	10	0	1	0	100	0	1	0	24	0	1	0	4	4	4	6	6	7	7
HC	-.697919696510281	02-Medium	1.16666666666667	1.5	9.72222222222222	12.5	1.33333333333333	.333333333333333	-.830815540346481	0	1	0	.0894310282235951	-.66729541844161	2	2	2	3	2	2	5	4	4	4	3	3	4	4	4	5	10	0	1	0	100	0	1	0	24	0	1	0	4	3	3	2	4	6	7
CH	-.566216271970338	02-Medium	6.33333333333333	6.16666666666667	52.7777777777778	51.3888888888889	6.25	-.166666666666666	1.63269205523489	0	1	0	.345294700720342	.55318592321228	1	3	3	4	2	1	5	5	4	3	4	4	5	6	6	6	10	0	1	0	100	0	1	0	24	0	1	0	6	6	4	6	6	8	8
HC	-.412532920415212	02-Medium	3.16666666666667	4.16666666666667	26.3888888888889	34.7222222222222	3.66666666666667	1	-.338674522980072	0	1	0	-.0108403777102199	-.384383097750438	2	3	2	2	4	2	5	4	4	4	4	3	3	5	5	4	10	0	1	0	100	0	1	0	24	0	1	0	4	3	4	4	4	7	6
CH	-.414941620567195	02-Medium	0	0	0	0	0	0	-.47695193641426	0	1	0	-.179908535970689	.0116994506013454	3	2	2	3	3	2	4	5	2	4	5	5	5	3	4	4	10	0	1	0	100	0	1	0	24	0	1	0	4	4	3	3	4	6	6
HC	-.272939408661235	02-Medium	7.16666666666667	7.33333333333333	59.7222222222222	61.1111111111111	7.25	.166666666666666	-.120596283812482	0	1	0	.362959679261733	-.460647801475198	4	3	2	2	2	3	5	4	4	5	4	4	4	4	4	5	10	0	1	0	100	0	1	0	24	0	1	0	4	4	4	4	4	4	4
HC	-.285456276688849	02-Medium	6.33333333333333	6.83333333333333	52.7777777777778	56.9444444444444	6.58333333333333	.5	-1.43844996355237	0	1	0	-.425110261475943	-2.32958270914977	2	3	2	3	3	3	2	3	3	4	4	2	2	3	3	3	10	0	1	0	100	0	1	0	24	0	1	0	2	3	2	3	4	3	7
HC	.138745599309824	02-Medium	3.66666666666667	2.16666666666667	30.5555555555556	18.0555555555556	2.91666666666667	-1.5	-.73581570326948	0	1	0	-1.13753924598775	-1.53282797684719	3	4	3	3	4	2	4	3	3	1	1	1	2	3	4	5	10	0	1	0	100	0	1	0	24	0	1	0	4	3	4	3	3	4	3
HC	.125453893524709	02-Medium	3.5	5.5	29.1666666666667	45.8333333333333	4.5	2	.261345885133327	0	1	0	.734960705065859	-1.66369326666779	2	4	4	2	3	4	6	3	4	5	5	1	4	4	3	5	10	0	1	0	100	0	1	0	24	0	1	0	4	6	2	3	6	6	4
HC	.149498983165497	02-Medium	3	2.66666666666667	25	22.2222222222222	2.83333333333333	-.333333333333333	1.63767615257401	0	1	0	.949865794160381	.895555239359063	4	5	4	2	3	1	6	4	5	5	6	6	5	5	6	6	10	0	1	0	100	0	1	0	24	0	1	0	6	4	6	6	6	8	8
HC	.258997418782509	02-Medium	6.16666666666667	7.33333333333333	51.3888888888889	61.1111111111111	6.75	1.16666666666667	-.430460492359816	0	1	0	1.01161259496465	-1.56503939450822	3	3	5	3	2	4	5	3	6	4	5	3	4	5	3	5	10	0	1	0	100	0	1	0	24	0	1	0	4	3	6	2	3	7	4
HC	.276461308891549	02-Medium	3	5	25	41.6666666666667	4	2	-.820600626341996	0	1	0	-.197427753589208	-.9033358298688	4	3	3	3	4	3	4	4	3	4	4	3	3	4	4	4	10	0	1	0	100	0	1	0	24	0	1	0	4	3	3	4	3	4	4
HC	.275419235097746	02-Medium	7.5	8.83333333333333	62.5	73.6111111111111	8.16666666666667	1.33333333333333	-.202236273729653	0	1	0	-.414176745032888	.269102422033094	5	3	4	3	2	3	4	5	4	3	4	5	4	3	5	4	10	0	1	0	100	0	1	0	24	0	1	0	3	4	6	4	3	1	2
CH	.412413534301333	02-Medium	6	5.83333333333333	50	48.6111111111111	5.91666666666667	-.166666666666667	-.863947137241095	0	1	0	-.129674233525391	-.143169443221288	4	3	4	3	4	3	4	5	4	5	4	5	4	3	4	3	10	0	1	0	100	0	1	0	24	0	1	0	3	4	3	4	3	6	7
CH	.399422769766222	02-Medium	5	5.66666666666667	41.6666666666667	47.2222222222222	5.33333333333333	.666666666666667	-.997240453336168	0	1	0	.339589305024188	.788967999561598	3	4	3	4	3	4	5	5	4	5	4	5	4	5	6	6	10	0	1	0	100	0	1	0	24	0	1	0	3	3	4	3	3	6	4
CH	.40588965129766	02-Medium	6	6	50	50	6	0	-.600030338504849	0	1	0	-.0895027632098667	-1.49456236888977	4	3	4	4	3	3	3	4	3	3	4	3	4	4	3	4	10	0	1	0	100	0	1	0	24	0	1	0	4	3	4	4	3	2	2
CH	.407710136941836	02-Medium	9.16666666666667	9.33333333333333	76.3888888888889	77.7777777777778	9.25	.166666666666668	-.915600463418997	0	1	0	.0283013612378687	-.71059901102503	4	3	2	3	4	5	5	4	3	2	3	4	5	6	3	4	10	0	1	0	100	0	1	0	24	0	1	0	4	3	2	3	4	6	7
CH	.399422769766222	02-Medium	6.83333333333333	6.66666666666667	56.9444444444444	55.5555555555556	6.75	-.166666666666666	-.863947137241095	0	1	0	-.287030164408837	-.985928536926876	3	4	3	4	3	4	4	3	4	4	3	4	3	4	4	3	10	0	1	0	100	0	1	0	24	0	1	0	3	4	3	4	3	6	7
HC	.399422769766222	02-Medium	6	5.66666666666667	50	47.2222222222222	5.83333333333333	-.333333333333333	-.592376407711834	0	1	0	.481300688088064	.544837869200788	3	4	3	4	3	4	4	5	4	5	4	5	6	5	6	5	10	0	1	0	100	0	1	0	24	0	1	0	3	4	3	6	3	4	6
CH	.555400818528862	02-Medium	0	0	0	0	0	0	-1.13558680131227	0	1	0	-.341073239185079	-.0122748382249981	5	3	4	3	4	3	5	4	2	4	5	4	3	5	5	3	10	0	1	0	100	0	1	0	24	0	1	0	2	4	3	2	4	1	1
CH	.663493712696171	02-Medium	6.83333333333333	8.16666666666667	56.9444444444444	68.0555555555556	7.5	1.33333333333333	-.592445342253745	0	1	0	.35332647827443	-2.4341186411146	2	4	3	5	4	5	2	4	3	5	4	2	3	4	2	5	10	0	1	0	100	0	1	0	24	0	1	0	2	4	3	6	4	3	7
HC	.677851103589463	02-Medium	8.33333333333333	7.33333333333333	69.4444444444444	61.1111111111111	7.83333333333333	-1	-.863947137241095	0	1	0	.155436909968905	-.180989967540509	3	4	5	3	4	4	4	5	4	5	4	5	3	4	4	5	10	0	1	0	100	0	1	0	24	0	1	0	3	4	3	4	3	6	7
CH	.67132722058579	02-Medium	8.83333333333333	8.33333333333333	73.6111111111111	69.4444444444444	8.58333333333333	-.5	.179774829758068	0	1	0	.56589554786471	-1.47271803683267	3	4	5	4	3	4	5	3	5	3	5	3	4	5	3	4	10	0	1	0	100	0	1	0	24	0	1	0	4	6	4	3	4	7	4
CH	.674247096551844	02-Medium	6	5	50	41.6666666666667	5.5	-1	.0591195417951238	0	1	0	1.04507244769129	-.53808475263836	3	5	4	4	3	4	4	5	4	6	5	4	5	6	4	5	10	0	1	0	100	0	1	0	24	0	1	0	3	4	6	4	4	4	6
CH	.674075777079299	02-Medium	7.16666666666667	6.5	59.7222222222222	54.1666666666667	6.83333333333333	-.666666666666667	-.904732664928725	0	1	0	.645658161694504	-.707054639469761	4	2	4	5	4	4	3	5	5	3	6	3	4	5	5	6	10	0	1	0	100	0	1	0	24	0	1	0	3	4	4	4	2	6	7
CH	.67132722058579	02-Medium	9.83333333333333	9.66666666666667	81.9444444444444	80.5555555555556	9.75	-.166666666666668	-.0671037934508109	0	1	0	1.0766588670099	-.272091457150947	3	4	5	4	3	4	4	5	6	4	5	4	5	6	5	6	10	0	1	0	100	0	1	0	24	0	1	0	4	3	4	6	4	6	7
HC	.815490196625272	02-Medium	8.33333333333333	9	69.4444444444444	75	8.66666666666667	.666666666666666	.0049052324057528	0	1	0	.591419374510647	-.294081443354715	3	4	4	3	5	5	4	5	5	3	5	5	4	6	4	5	10	0	1	0	100	0	1	0	24	0	1	0	3	4	4	3	6	6	7
CH	.812947878455138	02-Medium	7.5	7.66666666666667	62.5	63.8888888888889	7.58333333333333	.166666666666667	.374036782223484	0	1	0	.355841897976689	.66098561471796	4	3	4	5	4	4	5	6	4	5	4	6	5	4	4	5	10	0	1	0	100	0	1	0	24	0	1	0	4	3	6	6	4	7	6
CH	.804927747315825	02-Medium	8.16666666666667	9	68.0555555555556	75	8.58333333333333	.833333333333334	-.863947137241095	0	1	0	.641611029613617	-.827500670263122	3	4	5	4	3	5	3	4	5	5	6	5	4	3	4	5	10	0	1	0	100	0	1	0	24	0	1	0	3	4	3	4	3	6	7
HC	.268307559734086	02-Medium	2	2.5	16.6666666666667	20.8333333333333	2.25	.5	-.73581570326948	0	.666666666666667	.333333333333333	.469307542647658	-.950799007543283	3	4	4	3	3	3	4	3	4	5	4	3	4	5	5	5	10	0	1	0	500	0	0	1	24	0	1	0	4	3	4	3	3	1	1
HC	.677717485571312	02-Medium	8.5	9.66666666666667	70.8333333333333	80.5555555555556	9.08333333333333	1.16666666666667	-.110450304349909	0	.333333333333333	.666666666666667	.650018907547582	-.820545295240746	3	4	5	4	4	3	3	4	5	6	5	5	4	3	4	5	110	0	0	1	500	0	0	1	24	0	1	0	3	4	4	6	4	6	7
CH	.67132722058579	02-Medium	7	7.33333333333333	58.3333333333333	61.1111111111111	7.16666666666667	.333333333333333	-.110450304349909	0	.333333333333333	.666666666666667	-.176904392371762	-.0377347062410229	3	4	5	4	3	4	5	3	3	4	5	5	4	3	5	4	10	0	1	0	1	0	0	1	28	0	0	1	3	4	4	6	4	6	6
CH	.40414546714356	02-Medium	7.33333333333333	8	61.1111111111111	66.6666666666667	7.66666666666667	.666666666666667	-.0671037934508109	0	.666666666666667	.333333333333333	1.30193201931612	-1.20633922996726	3	2	4	3	5	4	4	3	6	5	5	4	6	5	4	5	10	0	1	0	100	0	1	0	28	0	0	1	4	3	4	6	4	6	4
CH	.13334040664587	02-Medium	5.33333333333333	5.83333333333333	44.4444444444444	48.6111111111111	5.58333333333333	.5	-.215665055431394	0	0	1	-1.3900623076677	-3.26373561984488	3	3	3	4	4	2	1	1	1	2	2	2	2	2	2	2	55	0	0	1	150	0	0	1	28	0	0	1	3	4	3	3	6	1	3
HC	.67132722058579	02-Medium	5.83333333333333	6	48.6111111111111	50	5.91666666666667	.166666666666667	.581831172844678	.666666666666667	0	.333333333333333	1.03469566236504	-.326081202610619	3	4	5	4	3	4	4	5	6	5	4	5	6	5	4	5	5	1	0	0	5	1	0	0	38	0	0	1	3	4	6	4	6	6	7
CH	.665922027921836	02-Medium	0	0	0	0	0	0	1.80226190137992	.333333333333333	.333333333333333	.333333333333333	-1.51583872349678	1.96120975689172	3	3	5	5	3	4	6	6	2	2	2	6	2	2	6	6	10	0	1	0	5	1	0	0	39	0	0	1	6	6	6	4	6	4	4
CH	-.972022190769945	02-Medium	5	5.16666666666667	41.6666666666667	43.0555555555556	5.08333333333333	.166666666666667	.217959458533708	1	0	0	-.875176552041854	1.29862126346452	1	2	3	2	2	1	5	5	1	3	5	6	3	4	6	4	5	1	0	0	5	1	0	0	47	1	0	0	6	3	6	1	4	8	8
CH	-.831386605222165	02-Medium	1	4	8.33333333333333	33.3333333333333	2.5	3	-.120596283812482	1	0	0	-.30958271963795	1.65675903989461	2	2	2	2	2	2	6	6	4	4	4	6	4	4	6	4	5	1	0	0	5	1	0	0	47	1	0	0	4	4	4	4	4	7	7
CH	-.847430863741483	02-Medium	0	0	0	0	0	0	-.0875336214597792	1	0	0	-.441851578325112	.942938088368797	1	2	2	4	1	2	4	6	3	4	4	5	4	4	6	4	5	1	0	0	5	1	0	0	47	1	0	0	4	3	4	2	6	6	7
HC	-.827481656934543	02-Medium	0	0	0	0	0	0	-.527952378106374	1	0	0	.367054157779744	-.232684198267184	2	2	1	3	3	1	5	3	4	5	5	6	4	3	4	5	5	1	0	0	5	1	0	0	47	1	0	0	4	4	4	1	4	2	1
HC	-.703535123738303	02-Medium	0	6	0	50	3	6	-.120596283812482	1	0	0	-1.08389321659562	1.96608083273186	1	2	1	5	3	1	6	6	1	4	2	6	3	3	6	6	5	1	0	0	5	1	0	0	47	1	0	0	4	4	4	4	4	7	8
CH	-.707306454007774	02-Medium	0	0	0	0	0	0	-.61273730117889	1	0	0	-2.34756533385603	1.03602950810201	1	2	2	3	2	3	3	6	1	2	1	5	2	1	6	3	5	1	0	0	5	1	0	0	47	1	0	0	4	4	3	2	4	8	8
HC	-.692514503846327	02-Medium	0	2.16666666666667	0	18.0555555555556	1.08333333333333	2.16666666666667	-.559244810817219	1	0	0	.482064333754689	.666304304894531	2	3	2	2	2	2	5	6	3	5	6	6	4	4	4	6	5	1	0	0	5	1	0	0	47	1	0	0	4	3	3	4	4	4	2
HC	-.708993321633799	02-Medium	0	1.33333333333333	0	11.1111111111111	.666666666666667	1.33333333333333	-1.2280256551778	1	0	0	-.377431392826853	-.124180026206094	1	2	4	3	1	2	5	4	3	4	4	5	3	4	4	3	5	1	0	0	5	1	0	0	47	1	0	0	3	3	3	1	4	3	7
HC	-.713696718993296	02-Medium	1	3.66666666666667	8.33333333333333	30.5555555555556	2.33333333333333	2.66666666666667	-1.27130323153499	1	0	0	-1.70719951318222	.253187417459267	1	2	2	3	1	4	4	5	2	2	2	4	3	2	5	2	5	1	0	0	5	1	0	0	47	1	0	0	3	4	3	1	3	7	8
CH	-.569857980462351	02-Medium	0	6	0	50	3	6	.0489735623325514	1	0	0	-1.14409937928663	.435238397552489	2	1	2	5	2	2	4	5	3	4	2	5	3	1	5	4	5	1	0	0	5	1	0	0	47	1	0	0	4	4	6	2	4	4	7
HC	-.560280603474472	02-Medium	0	2.33333333333333	0	19.4444444444444	1.16666666666667	2.33333333333333	1.225335960941	1	0	0	-.656655546150081	-.71695920064999	2	2	1	3	3	3	2	5	3	4	3	3	2	3	5	5	5	1	0	0	5	1	0	0	47	1	0	0	6	6	4	3	6	2	4
HC	-.28259340219503	02-Medium	0	6	0	50	3	6	-1.57423532831701	1	0	0	-1.03286522709227	1.16815707760416	3	3	2	4	2	2	6	5	2	2	4	6	2	4	5	4	5	1	0	0	5	1	0	0	47	1	0	0	2	3	2	2	4	6	7
CH	-.296266662016757	02-Medium	0	0	0	0	0	0	-.212382253192226	1	0	0	-1.28070822021931	.459818747192928	2	1	2	5	3	3	5	5	2	3	3	4	2	2	5	4	5	1	0	0	5	1	0	0	47	1	0	0	4	4	6	2	3	8	8
CH	-.14358768280104	02-Medium	8	7.66666666666667	66.6666666666667	63.8888888888889	7.83333333333333	-.333333333333333	-.600030338504849	1	0	0	-.278575410789622	-1.21967270675512	3	4	2	3	2	3	4	2	4	2	5	4	3	2	4	5	5	1	0	0	5	1	0	0	47	1	0	0	4	3	4	4	3	3	2
HC	.416585718625258	02-Medium	4.33333333333333	4.16666666666667	36.1111111111111	34.7222222222222	4.25	-.166666666666666	-.287674081287958	1	0	0	.36203152212981	-.697372562615251	4	3	3	2	5	4	4	3	4	2	5	5	6	4	4	5	5	1	0	0	5	1	0	0	47	1	0	0	4	3	3	6	4	7	8
HC	.536493685515725	02-Medium	6.16666666666667	8.5	51.3888888888889	70.8333333333333	7.33333333333333	2.33333333333333	-.0773876419972068	1	0	0	.888313855443524	-.692536318654767	3	3	4	4	4	4	4	4	5	5	6	6	5	4	3	4	5	1	0	0	5	1	0	0	47	1	0	0	3	3	4	4	6	4	6
HC	.811829188115418	02-Medium	4	3.5	33.3333333333333	29.1666666666667	3.75	-.5	.140690597170383	1	0	0	.659612335428909	-.492103806442298	4	4	4	5	3	4	5	4	5	5	2	4	5	5	4	6	5	1	0	0	5	1	0	0	47	1	0	0	3	4	4	4	6	8	8
CH	-.848797490099663	02-Medium	0	0	0	0	0	0	-1.35359610593795	.666666666666667	.333333333333333	0	.384621648301511	-.17540877853371	1	1	1	5	2	2	4	4	5	5	4	5	4	4	5	5	10	0	1	0	5	1	0	0	47	1	0	0	3	3	3	2	3	2	2
HC	-.708539462347803	02-Medium	6	6	50	50	6	0	-.610245252509333	.666666666666667	.333333333333333	0	-2.10602041323789	.266778557626081	1	1	1	3	3	4	4	4	2	1	1	5	3	2	5	1	10	0	1	0	5	1	0	0	47	1	0	0	4	3	4	2	4	8	8
CH	-.145388868427375	02-Medium	5.5	5	45.8333333333333	41.6666666666667	5.25	-.5	.635530466832084	.666666666666667	.333333333333333	0	-1.24574621950325	-1.73704708256968	3	2	3	3	3	3	1	6	1	1	1	2	4	3	2	4	10	0	1	0	5	1	0	0	47	1	0	0	6	3	6	6	3	1	1
CH	-.0135518258692809	02-Medium	7	7.33333333333333	58.3333333333333	61.1111111111111	7.16666666666667	.333333333333333	-1.384235654163	.666666666666667	.333333333333333	0	-.256132328522936	-1.18148586577109	2	3	4	3	3	3	3	4	5	5	3	2	2	3	5	4	10	0	1	0	5	1	0	0	47	1	0	0	2	3	4	4	2	6	6
CH	-.00900208374943651	02-Medium	1	1.5	8.33333333333333	12.5	1.25	.5	-.602591321716318	.666666666666667	.333333333333333	0	.301584030291811	-1.28311945422563	3	3	2	4	3	3	4	3	4	5	4	3	4	4	4	4	10	0	1	0	5	1	0	0	47	1	0	0	3	4	3	4	4	7	7
HC	.40166015044566	02-Medium	8.83333333333333	9.5	73.6111111111111	79.1666666666667	9.16666666666667	.666666666666666	-1.30010361557628	.666666666666667	.333333333333333	0	-.371055403881477	-.533642742994071	3	2	3	4	5	4	4	3	2	3	4	5	4	3	4	5	10	0	1	0	5	1	0	0	47	1	0	0	3	2	3	4	3	6	7
CH	.40166015044566	02-Medium	5.83333333333333	7.33333333333333	48.6111111111111	61.1111111111111	6.58333333333333	1.5	-.767177070522237	.666666666666667	.333333333333333	0	.127191867704273	-.725321461030997	3	2	3	4	5	4	4	2	3	4	5	6	5	4	4	3	10	0	1	0	5	1	0	0	47	1	0	0	3	2	3	6	4	4	3
CH	.548365759711118	02-Medium	8.33333333333333	7	69.4444444444444	58.3333333333333	7.66666666666667	-1.33333333333333	-.0333193120704082	.666666666666667	.333333333333333	0	-.0299617997351641	1.0038978101367	4	3	5	3	4	3	5	6	4	5	3	6	4	5	5	4	10	0	1	0	5	1	0	0	47	1	0	0	4	3	6	3	4	3	2
CH	.815356578607121	02-Medium	6.33333333333333	5.83333333333333	52.7777777777778	48.6111111111111	6.08333333333333	-.5	.0591195417951238	.666666666666667	.333333333333333	0	.718234341088951	-.0511653766008639	3	4	4	4	5	4	4	5	6	4	5	6	5	4	4	5	10	0	1	0	5	1	0	0	47	1	0	0	3	4	6	4	4	6	7
CH	.397735902140197	02-Medium	9	9.5	75	79.1666666666667	9.25	.5	-.779093279626667	.333333333333333	.333333333333333	.333333333333333	.457061321145062	-.539351674007025	3	4	5	4	2	3	3	5	4	6	6	5	2	4	4	5	10	0	1	0	10	0	0	1	47	1	0	0	4	4	4	3	2	4	6
HC	.399422769766222	02-Medium	3.66666666666667	3	30.5555555555556	25	3.33333333333333	-.666666666666667	1.10984255510151	.666666666666667	0	.333333333333333	-.417305939386817	-.624364858532831	3	4	3	4	3	4	3	5	4	3	5	4	3	2	4	4	5	1	0	0	50	0	0	1	47	1	0	0	4	6	4	6	6	1	1
HC	.136470517175992	02-Medium	6.66666666666667	7.33333333333333	55.5555555555556	61.1111111111111	7	.666666666666666	-.956385991106627	.333333333333333	.333333333333333	.333333333333333	-.609628071998355	-.852019906263415	4	3	3	3	3	3	4	3	3	3	3	4	3	3	4	4	0	0	0	1	100	0	1	0	47	1	0	0	4	3	3	3	3	6	4
HC	-.145522486445526	02-Medium	4	5.16666666666667	33.3333333333333	43.0555555555556	4.58333333333333	1.16666666666667	-1.30010361557628	.666666666666667	.333333333333333	0	.168166167904057	-1.52398119420174	3	2	3	4	3	2	3	2	3	4	5	4	3	4	4	5	5	1	0	0	100	0	1	0	47	1	0	0	3	2	3	4	3	4	6
HC	.556557210322975	02-Medium	3	3.33333333333333	25	27.7777777777778	3.16666666666667	.333333333333333	1.63767615257401	.666666666666667	.333333333333333	0	.1055275880067	-1.85971538641674	4	5	4	3	4	2	3	4	5	4	3	2	4	3	3	4	5	1	0	0	100	0	1	0	47	1	0	0	6	4	6	6	6	2	2
HC	-.971888572751794	02-Medium	2	2	16.6666666666667	16.6666666666667	2	0	-.871670002576022	.333333333333333	.666666666666667	0	-2.5027523741794	.694496827200339	1	2	3	1	2	2	5	4	1	1	1	4	2	2	6	1	10	0	1	0	100	0	1	0	47	1	0	0	3	3	4	2	4	3	6
HC	-.556562278436543	02-Medium	5.83333333333333	5.33333333333333	48.6111111111111	44.4444444444444	5.58333333333333	-.5	-1.43588898034091	.333333333333333	.666666666666667	0	-.329345366256532	-1.17624694336813	2	3	3	2	2	2	3	4	4	4	3	3	3	3	4	4	10	0	1	0	100	0	1	0	47	1	0	0	3	2	3	3	3	7	6
HC	-.430985879086512	02-Medium	2	2.33333333333333	16.6666666666667	19.4444444444444	2.16666666666667	.333333333333333	.402253216320896	.333333333333333	.666666666666667	0	.0448355500275733	.815009440447567	2	2	2	5	2	2	5	5	4	5	5	5	3	3	6	6	10	0	1	0	100	0	1	0	47	1	0	0	6	4	4	4	4	6	3
HC	-.435535621206357	02-Medium	6	6	50	50	6	0	-2.18938581323209	.333333333333333	.666666666666667	0	-.0265399494758195	-.56860922728824	1	2	4	4	2	2	4	4	4	4	3	3	4	4	5	5	10	0	1	0	100	0	1	0	47	1	0	0	3	2	2	1	2	3	3
HC	.276327690873398	02-Medium	3.66666666666667	4	30.5555555555556	33.3333333333333	3.83333333333333	.333333333333333	-.820600626341996	.333333333333333	.666666666666667	0	.0724430694227513	-.124498192278062	4	3	3	4	4	2	4	5	5	4	3	4	4	5	5	4	10	0	1	0	100	0	1	0	47	1	0	0	4	3	3	4	3	2	1
HC	.403461336071995	02-Medium	3.33333333333333	4.66666666666667	27.7777777777778	38.8888888888889	4	1.33333333333333	.402253216320896	.333333333333333	.666666666666667	0	-.928653208693613	1.86236201840487	3	4	2	4	4	4	6	6	1	2	5	6	5	5	6	2	10	0	1	0	100	0	1	0	47	1	0	0	6	4	4	4	4	6	7
CH	.402950160257924	02-Medium	6	6.33333333333333	50	52.7777777777778	6.16666666666667	.333333333333333	-.865786301424864	.333333333333333	.666666666666667	0	.306956356425232	-.925145756884442	2	4	3	3	5	4	3	6	5	4	3	2	5	4	4	5	10	0	1	0	100	0	1	0	47	1	0	0	2	6	4	3	2	6	3
CH	.412203299737266	02-Medium	9	7.83333333333333	75	65.2777777777778	8.41666666666667	-1.16666666666667	-.331020592187057	.333333333333333	.666666666666667	0	.0676884751721586	-.0591302791544324	3	4	3	4	5	2	4	4	3	5	6	5	4	3	5	4	10	0	1	0	100	0	1	0	47	1	0	0	3	4	3	6	4	4	3
CH	.534256304836286	02-Medium	7.66666666666667	7	63.8888888888889	58.3333333333333	7.33333333333333	-.666666666666667	.102466052694222	.333333333333333	.666666666666667	0	.347278312269095	-.291868209281179	3	5	4	4	2	4	5	4	5	3	6	5	4	4	4	4	10	0	1	0	100	0	1	0	47	1	0	0	4	3	6	4	4	6	8
CH	.67295708673958	02-Medium	7.66666666666667	7.33333333333333	63.8888888888889	61.1111111111111	7.5	-.333333333333334	-.0671037934508109	.333333333333333	0	.666666666666667	.822020943353717	.0508223546125493	4	3	4	5	3	4	5	4	5	6	4	5	6	5	5	4	0	0	0	1	5	1	0	0	48	0	0	1	4	3	4	6	4	7	6
CH	.679347351725102	02-Medium	6.66666666666667	6.5	55.5555555555556	54.1666666666667	6.58333333333333	-.166666666666667	-.328459608975588	.333333333333333	0	.666666666666667	.997312635683097	-.284415202840752	4	3	4	5	4	3	5	4	5	6	5	4	5	6	5	4	0	0	0	1	5	1	0	0	48	0	0	1	4	3	4	6	3	7	6
HC	1.36428339965241	03-High	8.5	8.83333333333333	70.8333333333333	73.6111111111111	8.66666666666667	.333333333333334	.58713092405196	0	0	1	1.0802398666662	.602193484575104	4	5	4	5	5	5	5	5	6	5	6	5	6	5	6	5	3	0	0	1	2	0	0	1	1	0	0	1	4	6	4	6	4	4	6
CH	1.36428339965241	03-High	8.83333333333333	7.66666666666667	73.6111111111111	63.8888888888889	8.25	-1.16666666666667	.838271825572253	0	0	1	.245596858143044	1.2798060682284	4	5	4	5	5	5	6	6	3	6	3	6	3	6	5	6	100	0	0	1	2	0	0	1	1	0	0	1	4	6	4	4	6	8	7
HC	1.09082569922497	03-High	9.5	8.66666666666667	79.1666666666667	72.2222222222222	9.08333333333333	-.833333333333334	.838271825572253	0	0	1	1.3451853206099	-.0237606932920582	4	5	4	4	4	5	4	5	6	5	5	5	6	6	5	6	13	0	0	1	33	0	0	1	4	0	0	1	4	6	4	4	6	7	8
CH	1.22677792463475	03-High	.666666666666667	1.33333333333333	5.55555555555555	11.1111111111111	1	.666666666666667	-2.67138085113593	.333333333333333	.333333333333333	.333333333333333	-.18771345638188	.238056607415871	4	5	5	4	4	5	5	5	2	2	5	5	3	5	4	6	10	0	1	0	5	1	0	0	16	0	0	1	2	2	1	1	2	3	3
HC	.950777906037173	03-High	9.83333333333333	10.5	81.9444444444444	87.5	10.1666666666667	.666666666666666	1.36112132570563	0	.333333333333333	.666666666666667	1.3594988959551	.43491722766241	5	4	5	5	2	4	6	5	6	6	6	5	5	6	5	5	1	0	0	1	100	0	1	0	21	0	0	1	6	6	4	4	6	8	8
CH	1.22429260793685	03-High	8.66666666666667	9.5	72.2222222222222	79.1666666666667	9.08333333333333	.833333333333334	.58713092405196	0	.333333333333333	.666666666666667	1.41994633888999	-.356784883647917	4	5	4	5	4	5	5	4	6	5	6	4	5	6	5	6	1	0	0	1	100	0	1	0	22	0	0	1	4	6	4	6	4	7	8
CH	1.0948072640585	03-High	9.66666666666667	10.3333333333333	80.5555555555556	86.1111111111111	10	.666666666666668	.92496484737045	0	.666666666666667	.333333333333333	1.15055181265287	.248188754196128	5	4	4	5	4	4	6	5	5	5	5	5	6	5	4	6	10	0	1	0	100	0	1	0	23	0	0	1	6	4	4	4	6	7	8
HC	1.64322290928972	03-High	0	0	0	0	0	0	2.07383263090919	.333333333333333	.666666666666667	0	1.79862658085277	.280797528028243	5	5	5	5	5	5	6	6	6	6	6	6	6	6	3	6	10	0	1	0	5	1	0	0	24	0	1	0	6	6	6	6	6	7	7
HC	.946548405185173	03-High	9.83333333333333	9.83333333333333	81.9444444444444	81.9444444444444	9.83333333333333	0	-.0671037934508109	0	.333333333333333	.666666666666667	.956489598335367	.234969030502452	4	3	4	5	4	5	5	4	5	6	5	6	5	6	5	4	1	0	0	1	50	0	0	1	24	0	1	0	4	3	4	6	4	7	6
CH	1.23081649094052	03-High	10	10.1666666666667	83.3333333333333	84.7222222222222	10.0833333333333	.166666666666666	.838271825572253	0	.333333333333333	.666666666666667	.842888639137915	.635889286562565	4	5	4	4	5	5	5	6	4	5	6	5	5	6	5	5	1	0	0	1	50	0	0	1	24	0	1	0	4	6	4	4	6	7	6
CH	1.23728337247196	03-High	8.33333333333333	9.5	69.4444444444444	79.1666666666667	8.91666666666667	1.16666666666667	1.36610542304474	0	.666666666666667	.333333333333333	1.07755782264019	.865827544443953	5	4	5	4	5	4	6	5	6	5	6	5	6	5	6	5	0	0	0	1	100	0	1	0	24	0	1	0	6	4	6	4	6	8	7
CH	1.22429260793685	03-High	8.16666666666667	9	68.0555555555556	75	8.58333333333333	.833333333333334	.58713092405196	0	.666666666666667	.333333333333333	.363586263739337	.509502688379867	4	5	4	5	4	5	5	5	5	5	5	4	6	3	6	4	0	0	0	1	100	0	1	0	24	0	1	0	4	6	4	6	4	6	7
HC	1.50323211757416	03-High	2.83333333333333	3.66666666666667	23.6111111111111	30.5555555555556	3.25	.833333333333333	1.80226190137992	0	.666666666666667	.333333333333333	1.14812449239953	1.43703507642904	5	5	5	5	4	5	6	6	5	6	6	6	6	6	6	5	0	0	0	1	100	0	1	0	24	0	1	0	6	6	6	4	6	7	8
CH	1.23479805577406	03-High	5	7	41.6666666666667	58.3333333333333	6	2	.45325365801301	0	.666666666666667	.333333333333333	.428300642221846	.340477098962821	5	4	4	5	5	4	4	6	5	4	6	5	4	5	5	4	1	0	0	1	100	0	1	0	24	0	1	0	6	4	3	6	4	8	6
HC	1.370883899202	03-High	8.5	9	70.8333333333333	75	8.75	.5	1.36610542304474	0	.666666666666667	.333333333333333	1.07755782264019	.865827544443953	5	4	5	4	5	5	6	5	6	5	6	5	6	5	6	5	1	0	0	1	100	0	1	0	24	0	1	0	6	4	6	4	6	8	7
CH	.965378921652394	03-High	5.16666666666667	5.5	43.0555555555556	45.8333333333333	5.33333333333333	.333333333333333	1.36610542304474	0	1	0	.761468891814072	1.01210611421092	5	4	3	4	5	4	6	5	4	5	6	5	6	5	6	5	10	0	1	0	100	0	1	0	24	0	1	0	6	4	6	4	6	8	7
CH	.946548405185173	03-High	8.5	7.83333333333333	70.8333333333333	65.2777777777778	8.16666666666667	-.666666666666667	-.382021033879171	0	1	0	1.08154045861461	-.0315020926474115	4	3	4	5	4	5	5	5	6	5	6	4	5	5	5	5	10	0	1	0	100	0	1	0	24	0	1	0	3	4	4	4	4	7	7
HC	.963615437480452	03-High	9.66666666666667	6.5	80.5555555555556	54.1666666666667	8.08333333333333	-3.16666666666667	.58713092405196	0	1	0	.872427276197087	.84770018081344	4	5	4	4	5	3	6	5	5	4	5	6	5	6	5	6	10	0	1	0	100	0	1	0	24	0	1	0	4	6	4	6	4	7	8
CH	.957358790513081	03-High	4.5	10	37.5	83.3333333333333	7.25	5.5	-.915600463418997	0	1	0	-.159025165443558	-.0893553394397787	4	5	4	3	4	5	4	5	4	3	4	5	4	3	4	5	10	0	1	0	100	0	1	0	24	0	1	0	4	3	2	3	4	6	7
CH	.95971048919283	03-High	6.66666666666667	6.5	55.5555555555556	54.1666666666667	6.58333333333333	-.166666666666667	-.0766658229695068	0	1	0	.813312419011618	-.465771008863342	4	5	5	3	4	4	3	4	6	4	3	5	6	5	5	6	10	0	1	0	100	0	1	0	24	0	1	0	3	4	6	3	4	6	7
HC	1.08834038252707	03-High	9.66666666666667	8.66666666666667	80.5555555555556	72.2222222222222	9.16666666666667	-1	-.166365908839226	0	1	0	.649330262386323	.627123453852644	4	5	3	5	4	5	5	6	4	5	3	6	5	6	4	6	10	0	1	0	100	0	1	0	24	0	1	0	4	6	3	4	3	6	2
HC	1.08889089558048	03-High	8.83333333333333	7.5	73.6111111111111	62.5	8.16666666666667	-1.33333333333333	-.517806398643801	0	1	0	.295069102571721	-.177718333661416	4	3	5	5	5	4	4	5	5	4	3	5	5	4	4	5	10	0	1	0	100	0	1	0	24	0	1	0	3	4	4	3	4	6	7
CH	1.10381646376008	03-High	8.66666666666667	8.33333333333333	72.2222222222222	69.4444444444444	8.5	-.333333333333332	1.36610542304474	0	1	0	1.12958716883428	.570544557783323	5	4	5	3	5	4	6	4	6	5	6	5	6	5	6	5	10	0	1	0	100	0	1	0	24	0	1	0	6	4	6	4	6	6	7
HC	1.08790582325891	03-High	10.1666666666667	8.66666666666667	84.7222222222222	72.2222222222222	9.41666666666667	-1.5	-.202236273729653	0	1	0	.903987649105014	.676195867577515	4	4	5	4	4	5	5	6	5	6	6	4	5	5	6	5	10	0	1	0	100	0	1	0	24	0	1	0	3	4	6	4	3	6	8
CH	1.08790582325891	03-High	.833333333333333	1.5	6.94444444444445	12.5	1.16666666666667	.666666666666667	-.863947137241095	0	1	0	.322357592440492	-.4014027133559	4	4	5	4	4	5	4	4	3	3	4	5	5	6	4	5	10	0	1	0	100	0	1	0	24	0	1	0	3	4	3	4	3	4	4
CH	1.22429260793685	03-High	10.5	10	87.5	83.3333333333333	10.25	-.5	.58713092405196	0	1	0	1.12542802167497	.833259982922407	4	5	4	5	4	5	5	6	5	6	5	6	5	6	5	6	10	0	1	0	100	0	1	0	24	0	1	0	4	6	4	6	4	7	8
HC	1.23728337247196	03-High	6.83333333333333	5.33333333333333	56.9444444444444	44.4444444444444	6.08333333333333	-1.5	1.36610542304474	0	1	0	1.07755782264019	.865827544443953	5	4	5	4	5	4	6	5	6	5	6	5	6	5	6	5	10	0	1	0	100	0	1	0	24	0	1	0	6	4	6	4	6	3	6
CH	1.22429260793685	03-High	8.83333333333333	8.83333333333333	73.6111111111111	73.6111111111111	8.83333333333333	0	-.474459887744703	0	1	0	.593497990860148	.373875358258954	4	5	4	5	4	5	5	6	5	6	5	4	5	4	5	4	10	0	1	0	100	0	1	0	24	0	1	0	4	3	4	3	4	6	7
HC	1.64322290928972	03-High	.833333333333333	3.33333333333333	6.94444444444445	27.7777777777778	2.08333333333333	2.5	2.07383263090919	0	1	0	.291879358105836	1.12292070128958	5	5	5	5	5	5	6	6	4	4	4	4	5	5	6	6	10	0	1	0	100	0	1	0	24	0	1	0	6	6	6	6	6	6	6
HC	1.22429260793685	03-High	12	11	100	91.6666666666667	11.5	-1	.58713092405196	0	.333333333333333	.666666666666667	1.12542802167497	.833259982922407	4	5	4	5	4	5	5	6	5	6	5	6	5	6	5	6	1	0	0	1	250	0	0	1	24	0	1	0	4	6	4	6	4	7	8
HC	1.22429260793685	03-High	7.83333333333333	7.16666666666667	65.2777777777778	59.7222222222222	7.5	-.666666666666666	.58713092405196	0	.333333333333333	.666666666666667	1.2703097514109	-.276690223742058	4	5	4	5	4	5	5	4	5	6	5	4	5	6	5	6	1	0	0	1	500	0	0	1	24	0	1	0	4	6	4	6	4	7	8
HC	.954950090361098	03-High	8.5	8.33333333333333	70.8333333333333	69.4444444444444	8.41666666666667	-.166666666666666	.150974445716779	0	.666666666666667	.333333333333333	1.45136242395495	.145049531948861	5	4	4	4	3	5	6	5	6	5	6	5	6	5	4	6	10	0	1	0	500	0	0	1	24	0	1	0	4	4	4	6	4	8	6
HC	1.22429260793685	03-High	6.83333333333333	8.16666666666667	56.9444444444444	68.0555555555556	7.5	1.33333333333333	1.36610542304474	0	.333333333333333	.666666666666667	.679631244567062	.707476363890359	4	5	4	5	4	5	5	6	4	5	6	5	5	4	5	6	10	0	1	0	20	0	0	1	30	0	0	1	6	4	6	4	6	7	8
CH	1.22429260793685	03-High	9	8.16666666666667	75	68.0555555555556	8.58333333333333	-.833333333333334	.58713092405196	0	0	1	1.12542802167497	.833259982922407	4	5	4	5	4	5	5	6	5	6	5	6	5	6	5	6	30	0	0	1	25	0	0	1	30	0	0	1	4	6	4	6	4	7	8
HC	1.22429260793685	03-High	6.33333333333333	8	52.7777777777778	66.6666666666667	7.16666666666667	1.66666666666667	.58713092405196	1	0	0	1.12811006570099	.569625923053557	4	5	4	5	4	5	4	6	5	6	5	6	5	6	5	6	5	1	0	0	5	1	0	0	47	1	0	0	4	6	4	6	4	6	7
HC	1.23081649094052	03-High	3	3.83333333333333	25	31.9444444444444	3.41666666666667	.833333333333333	1.27941240124655	1	0	0	.570606170615545	.359776249213599	4	5	4	4	5	5	5	4	5	6	5	5	4	5	6	4	5	1	0	0	5	1	0	0	47	1	0	0	4	6	6	4	6	7	7
CH	.957091554476779	03-High	4.83333333333333	3	40.2777777777778	25	3.91666666666667	-1.83333333333333	.58713092405196	.666666666666667	.333333333333333	0	.988773756037443	-.116500955603704	4	5	4	5	4	3	5	4	6	5	6	5	4	6	5	4	10	0	1	0	5	1	0	0	47	1	0	0	4	6	4	6	4	7	8
CH	1.50435080791388	03-High	8.16666666666667	6.5	68.0555555555556	54.1666666666667	7.33333333333333	-1.66666666666667	1.63269205523489	.666666666666667	.333333333333333	0	1.35193071598156	1.10247523179806	5	4	5	5	5	5	6	5	6	6	5	6	6	6	6	6	10	0	1	0	5	1	0	0	47	1	0	0	6	6	4	6	6	8	8
HC	.946548405185173	03-High	8.83333333333333	8.66666666666667	73.6111111111111	72.2222222222222	8.75	-.166666666666668	-.0766658229695068	.333333333333333	.333333333333333	.333333333333333	.689988503274811	.45086738907334	4	3	4	5	4	5	5	4	5	6	4	5	6	4	6	5	0	0	0	1	100	0	1	0	47	1	0	0	3	4	6	3	4	6	7
CH	1.23728337247196	03-High	5.33333333333333	5.33333333333333	44.4444444444444	44.4444444444444	5.33333333333333	0	1.36610542304474	.333333333333333	.333333333333333	.333333333333333	1.07755782264019	.865827544443953	5	4	5	4	5	4	6	5	6	5	6	5	6	5	6	5	1	0	0	1	100	0	1	0	47	1	0	0	6	4	6	4	6	8	8
HC	1.23728337247196	03-High	6.33333333333333	6.33333333333333	52.7777777777778	52.7777777777778	6.33333333333333	0	1.36610542304474	.333333333333333	.333333333333333	.333333333333333	1.07755782264019	.865827544443953	5	4	5	4	5	4	6	5	6	5	6	5	6	5	6	5	1	0	0	1	100	0	1	0	47	1	0	0	6	4	6	4	6	8	7
HC	1.23728337247196	03-High	6.16666666666667	5.83333333333333	51.3888888888889	48.6111111111111	6	-.333333333333334	1.36610542304474	.333333333333333	.333333333333333	.333333333333333	1.07755782264019	.865827544443953	5	4	5	4	5	4	6	5	6	5	6	5	6	5	6	5	1	0	0	1	100	0	1	0	47	1	0	0	6	4	6	4	6	8	7
HC	.952938670170696	03-High	7	7.16666666666667	58.3333333333333	59.7222222222222	7.08333333333333	.166666666666667	.617701537735105	.333333333333333	.666666666666667	0	.935033065489451	.942059847824373	4	3	4	5	5	4	6	5	5	6	4	5	6	6	6	5	10	0	1	0	100	0	1	0	47	1	0	0	4	6	3	4	6	1	2
HC	.946548405185173	03-High	7.33333333333333	7.33333333333333	61.1111111111111	61.1111111111111	7.33333333333333	0	.58713092405196	.666666666666667	0	.333333333333333	1.05254119850351	.0401015379609477	4	3	4	5	4	5	4	5	6	5	4	5	6	5	5	6	5	1	0	0	500	0	0	1	47	1	0	0	4	6	4	6	4	6	7
HC	1.09721596421049	03-High	6.5	8.83333333333333	54.1666666666667	73.6111111111111	7.66666666666667	2.33333333333333	.838271825572253	0	.333333333333333	.666666666666667	1.13242946497673	.608295638120905	4	5	4	4	5	4	5	6	5	5	5	5	6	6	5	6	6	0	0	1	100	0	1	0	48	0	0	1	4	6	4	4	6	7	8
CH	1.22429260793685	03-High	11.1666666666667	10	93.0555555555555	83.3333333333333	10.5833333333333	-1.16666666666667	1.10984255510151	0	.333333333333333	.666666666666667	1.12542802167497	.833259982922407	4	5	4	5	4	5	5	6	5	6	5	6	5	6	5	6	2	0	0	1	100	0	1	0	92	0	0	1	4	6	4	6	6	7	8
HC	1.22429260793685	03-High	7.33333333333333	7.33333333333333	61.1111111111111	61.1111111111111	7.33333333333333	0	.58713092405196	0	.666666666666667	.333333333333333	1.2047347837902	.872703465818429	4	5	4	5	4	5	5	5	6	6	5	6	6	5	6	6	10	0	1	0	100	0	1	0	96	0	0	1	4	6	4	6	4	7	7
CH	1.22429260793685	03-High	7.83333333333333	7	65.2777777777778	58.3333333333333	7.41666666666667	-.833333333333333	1.27941240124655	0	.666666666666667	.333333333333333	1.30771661296331	.917571389437935	4	5	4	5	4	5	5	6	5	6	6	5	6	6	6	6	10	0	1	0	100	0	1	0	96	0	0	1	4	6	6	4	6	7	8
[truncated: 71 more columns]
