# Supplementary material for: Heuristic thinking and altruism toward machines in people impacted by COVID-19
Source: iScience. 2021 Feb 23;24(3):102228. doi: 10.1016/j.isci.2021.102228 (PMC7901281; doi:10.1016/j.isci.2021.102228)
Supplement: Data S2. Experimental data for the pilot experiment, related to Figure 1 [file mmc3.csv]

role_order	COVID	COVIDCategorical	amountReturnedComputerPerc	amountReturnedHumanPerc	amountReturnedComputer	amountReturnedHuman	amount_returned1	amount_returned2	amount_returned3	amount_returned4	amount_returned5	amount_returned6	amount_returned7	amount_returned8	amount_returned9	amount_returned10	amount_returned11	amount_returned12	amount_returnedC1	amount_returnedC2	amount_returnedC3	amount_returnedC4	amount_returnedC5	amount_returnedC6	amount_returnedH1	amount_returnedH2	amount_returnedH3	amount_returnedH4	amount_returnedH5	amount_returnedH6	counterpart_type1	investment1	participant_time1	counterpart_type2	investment2	participant_time2	counterpart_type3	investment3	participant_time3	counterpart_type4	investment4	participant_time4	counterpart_type5	investment5	participant_time5	counterpart_type6	investment6	participant_time6	counterpart_type7
HC	-1.32908443954735	01-Low	0	8.33333333333333	0	1.5	9	0	0	0	0	0	0	0	0	0	0	0	0	0	0	0	0	0	9	0	0	0	0	0	Human	6	10.2032546997	Human	1	5.1351890564	Human	5	3.55113220215	Human	12	9.25241088867	Human	2	3.88469696045	Human	11	3.73352050781	Agent
HC	-1.32908443954735	01-Low	0	8.33333333333333	0	1.5	9	0	0	0	0	0	0	0	0	0	0	0	0	0	0	0	0	0	9	0	0	0	0	0	Human	6	8.70005989075	Human	1	5.49867630005	Human	5	2.88023757935	Human	12	16.3003692627	Human	2	5.64144897461	Human	11	5.18028259277	Agent
HC	-1.32908443954735	01-Low	0	0	0	0	0	0	0	0	0	0	0	0	0	0	0	0	0	0	0	0	0	0	0	0	0	0	0	0	Human	6	8.60172653198	Human	1	3.64238739014	Human	5	4.23410797119	Human	12	3.00050354004	Human	2	1.97555541992	Human	11	1.7420501709	Agent
HC	-1.32908443954735	01-Low	0	0	0	0	0	0	0	0	0	0	0	0	0	0	0	0	0	0	0	0	0	0	0	0	0	0	0	0	Human	6	5.8670539856	Human	1	3.95027160645	Human	5	2.65012741089	Human	12	2.39989089966	Human	2	1.83344268799	Human	11	2.16937255859	Agent
HC	-1.32908443954735	01-Low	0	0	0	0	0	0	0	0	0	0	0	0	0	0	0	0	0	0	0	0	0	0	0	0	0	0	0	0	Human	6	6.44988059998	Human	1	5.63362121582	Human	5	4.13326263428	Human	12	4.00001525879	Human	2	1.76623535156	Human	11	1.86661529541	Agent
HC	-1.32908443954735	01-Low	0	0	0	0	0	0	0	0	0	0	0	0	0	0	0	0	0	0	0	0	0	0	0	0	0	0	0	0	Human	6	8.76974105835	Human	1	5.60060882568	Human	5	2.75121307373	Human	12	5.33627319336	Human	2	2.28387451172	Human	11	3.38542175293	Agent
HC	-1.32908443954735	01-Low	0	0	0	0	0	0	0	0	0	0	0	0	0	0	0	0	0	0	0	0	0	0	0	0	0	0	0	0	Human	6	9.04902267456	Human	1	2.99412155151	Human	5	3.54592132568	Human	12	3.86312103271	Human	2	2.05697631836	Human	11	3.15956878662	Agent
CH	-1.32908443954735	01-Low	4.62962962962963	30.5050505050505	.833333333333333	7.66666666666667	5	0	0	0	0	0	9	0	7	18	0	12	5	0	0	0	0	0	9	0	7	18	0	12	Agent	6	10.293132782	Agent	2	11.3446006775	Agent	5	2.53583526611	Agent	11	4.95505523682	Agent	1	3.45375823975	Agent	12	2.05200958252	Human
HC	-1.32908443954735	01-Low	0	21.7171717171717	0	6.16666666666667	9	0	0	18	0	10	0	0	0	0	0	0	0	0	0	0	0	0	9	0	0	18	0	10	Human	6	15.5160007477	Human	1	6.4819984436	Human	5	11.763999939	Human	12	7.01699829102	Human	2	5.33300018311	Human	11	13.4149932861	Agent
CH	-1.32908443954735	01-Low	11.6666666666667	29.3771043771044	2	7.83333333333333	9	0	3	0	0	0	8	0	5	18	0	16	9	0	3	0	0	0	8	0	5	18	0	16	Agent	6	13.80727005	Agent	2	2.18804550171	Agent	5	3.44497299194	Agent	11	32.8516845703	Agent	1	19.4679794312	Agent	12	14.0992279053	Human
CH	-1.32908443954735	01-Low	0	29.3771043771044	0	7.83333333333333	0	0	0	0	0	0	8	0	5	18	0	16	0	0	0	0	0	0	8	0	5	18	0	16	Agent	6	19.0608482361	Agent	2	4.93644714355	Agent	5	10.2225494385	Agent	11	3.00260925293	Agent	1	2.46815490723	Agent	12	4.36907958984	Human
HC	-1.32908443954735	01-Low	0	26.4141414141414	0	7.33333333333333	6	0	4	18	0	16	0	0	0	0	0	0	0	0	0	0	0	0	6	0	4	18	0	16	Human	6	13.0497112274	Human	1	3.11609649658	Human	5	17.1667404175	Human	12	5.71658325195	Human	2	2.78324127197	Human	11	14.3997955322	Agent
CH	-1.32908443954735	01-Low	0	22.9461279461279	0	6.66666666666667	0	0	0	0	0	0	4	0	3	18	0	15	0	0	0	0	0	0	4	0	3	18	0	15	Agent	6	4.56680107117	Agent	2	2.18338394165	Agent	5	2.29991912842	Agent	11	1.8166809082	Agent	1	1.84992980957	Agent	12	1.63307952881	Human
CH	-1.32908443954735	01-Low	23.3249158249158	27.483164983165	6.5	7.33333333333333	6	0	3	13	0	17	7	0	5	17	0	15	6	0	3	13	0	17	7	0	5	17	0	15	Agent	6	8.367395401	Agent	2	4.81965637207	Agent	5	5.30502319336	Agent	11	12.3177566528	Agent	1	3.68074798584	Agent	12	8.35276794434	Human
HC	-1.32908443954735	01-Low	0	33.3333333333333	0	6.16666666666667	6	1	5	12	2	11	0	0	0	0	0	0	0	0	0	0	0	0	6	1	5	12	2	11	Human	6	6.83564949036	Human	1	4.48480606079	Human	5	71.9103927612	Human	12	5.0687713623	Human	2	23.391998291	Human	11	2.90139770508	Agent
CH	-1.32908443954735	01-Low	44.0656565656566	55.9511784511785	5.66666666666667	8.66666666666667	10	2	5	13	3	1	7	2	6	15	6	16	10	2	5	13	3	1	7	2	6	15	6	16	Agent	6	41.4307479858	Agent	2	4.79987335205	Agent	5	3.48357391357	Agent	11	4.83432006836	Agent	1	2.63374328613	Agent	12	4.36772155762	Human
CH	-1.32908443954735	01-Low	11.1111111111111	9.33501683501684	1.16666666666667	2.33333333333333	0	2	5	0	0	0	3	0	2	5	0	4	0	2	5	0	0	0	3	0	2	5	0	4	Agent	6	16.4356899261	Agent	2	4.57917022705	Agent	5	5.89495849609	Agent	11	3.31363677979	Agent	1	3.59690093994	Agent	12	2.48143768311	Human
CH	-1.32908443954735	01-Low	59.9747474747475	60.446127946128	8.5	8.66666666666667	8	3	15	17	3	5	8	3	8	13	5	15	8	3	15	17	3	5	8	3	8	13	5	15	Agent	6	22.276758194	Agent	2	11.0729598999	Agent	5	20.0567932129	Agent	11	11.1068572998	Agent	1	4.40591430664	Agent	12	9.62326049805	Human
CH	-1.32908443954735	01-Low	3.74579124579125	.968013468013468	.5	.333333333333333	0	1	0	1	0	1	0	0	0	1	0	1	0	1	0	1	0	1	0	0	0	1	0	1	Agent	6	10.434305191	Agent	2	5.25019836426	Agent	5	4.00093078613	Agent	11	4.03463745117	Agent	1	3.98234558105	Agent	12	3.48458862305	Human
HC	-1.32908443954735	01-Low	29.6801346801347	22.7777777777778	5.66666666666667	6	3	0	3	18	1	11	9	1	3	10	1	10	9	1	3	10	1	10	3	0	3	18	1	11	Human	6	51.2167816162	Human	1	16.3165130615	Human	5	92.1375427246	Human	12	16.016784668	Human	2	7.17620849609	Human	11	41.6401367188	Agent
CH	-1.32908443954735	01-Low	66.4141414141414	45.9090909090909	10.6666666666667	8.83333333333333	9	3	15	16	3	18	9	1	7	18	3	15	9	3	15	16	3	18	9	1	7	18	3	15	Agent	6	18.8079986572	Agent	2	10.5690002441	Agent	5	7.78200531006	Agent	11	10.6600036621	Agent	1	41.5880126953	Agent	12	11.8359985352	Human
CH	-1.32908443954735	01-Low	39.4191919191919	50.6228956228956	6	6.83333333333333	6	3	4	6	2	15	5	3	7	16	4	6	6	3	4	6	2	15	5	3	7	16	4	6	Agent	6	6.16961288452	Agent	2	7.92321014404	Agent	5	8.54198455811	Agent	11	7.81105041504	Agent	1	2.87698364258	Agent	12	5.96501159668	Human
CH	-1.32908443954735	01-Low	42.5084175084175	37.7104377104377	5.16666666666667	4.66666666666667	5	3	5	9	3	6	4	2	5	8	4	5	5	3	5	9	3	6	4	2	5	8	4	5	Agent	6	14.2600002289	Agent	2	9.18799591064	Agent	5	3.18000030518	Agent	11	234.23500061	Agent	1	14.125	Agent	12	42.8020019531	Human
CH	-1.32908443954735	01-Low	39.520202020202	25.2609427609428	7.83333333333333	6.5	9	2	5	15	1	15	5	0	3	15	1	15	9	2	5	15	1	15	5	0	3	15	1	15	Agent	6	15.8669700623	Agent	2	7.74481964111	Agent	5	6.84987640381	Agent	11	6.24810028076	Agent	1	4.24716186523	Agent	12	3.87524414062	Human
CH	-1.32908443954735	01-Low	41.9276094276094	39.520202020202	7.83333333333333	7.83333333333333	5	3	8	15	1	15	9	1	5	15	2	15	5	3	8	15	1	15	9	1	5	15	2	15	Agent	6	6.2401638031	Agent	2	11.4353752136	Agent	5	7.15384674072	Agent	11	12.1816101074	Agent	1	5.10510253906	Agent	12	39.7161560059	Human
CH	-1.32908443954735	01-Low	100	100	18.5	18.5	18	6	15	33	3	36	18	3	15	36	6	33	18	6	15	33	3	36	18	3	15	36	6	33	Agent	6	40.9579086304	Agent	2	9.24834442139	Agent	5	2.93340301514	Agent	11	2.7850189209	Agent	1	2.40063476562	Agent	12	1.8338470459	Human
HC	-1.32908443954735	01-Low	33.3333333333333	46.4141414141414	4.83333333333333	9	9	1	7	18	3	16	9	3	5	11	1	0	9	3	5	11	1	0	9	1	7	18	3	16	Human	6	13.775390625	Human	1	12.89037323	Human	5	19.2026596069	Human	12	12.3729019165	Human	2	8.08103942871	Human	11	9.76779174805	Agent
CH	-1.32908443954735	01-Low	40.7070707070707	43.5858585858586	12.1666666666667	12.5	3	1	3	30	0	36	6	0	4	36	1	28	3	1	3	30	0	36	6	0	4	36	1	28	Agent	6	21.8501148224	Agent	2	7.24983215332	Agent	5	5.3501663208	Agent	11	10.5335922241	Agent	1	6.08470153809	Agent	12	8.06718444824	Human
HC	-1.32908443954735	01-Low	46.4141414141414	45.9090909090909	9	8.83333333333333	9	1	7	18	3	15	9	3	7	16	1	18	9	3	7	16	1	18	9	1	7	18	3	15	Human	6	10.4423542023	Human	1	22.936126709	Human	5	4.51976013184	Human	12	8.89120483398	Human	2	4.25294494629	Human	11	7.68946838379	Agent
CH	-1.19302845581052	01-Low	0	0	0	0	0	0	0	0	0	0	0	0	0	0	0	0	0	0	0	0	0	0	0	0	0	0	0	0	Agent	6	5.12180137634	Agent	2	4.78910446167	Agent	5	3.52147293091	Agent	11	3.45362854004	Agent	1	2.00276947021	Agent	12	2.40312194824	Human
HC	-1.19302845581052	01-Low	28.8720538720539	27.4410774410774	7.66666666666667	7.33333333333333	7	0	5	18	0	14	8	0	5	15	0	18	8	0	5	15	0	18	7	0	5	18	0	14	Human	6	22.3999977112	Human	1	11.2999954224	Human	5	14.6000061035	Human	12	21.5	Human	2	11.700012207	Human	11	26.8000030518	Agent
CH	-1.19302845581052	01-Low	27.6767676767677	26.4141414141414	7	7.33333333333333	6	1	4	13	0	18	6	0	4	18	0	16	6	1	4	13	0	18	6	0	4	18	0	16	Agent	6	14.7361183167	Agent	2	15.3758392334	Agent	5	12.5674057007	Agent	11	15.6449279785	Agent	1	11.5839233398	Agent	12	11.4002227783	Human
CH	-1.18376658411443	01-Low	0	0	0	0	0	0	0	0	0	0	0	0	0	0	0	0	0	0	0	0	0	0	0	0	0	0	0	0	Agent	6	7.45499801636	Agent	2	4.03600311279	Agent	5	3.09799957275	Agent	11	2.71899414062	Agent	1	2.81900024414	Agent	12	3.37999725342	Human
CH	-1.18376658411443	01-Low	29.7979797979798	25	7.83333333333333	6.66666666666667	9	0	5	15	0	18	6	0	5	18	0	11	9	0	5	15	0	18	6	0	5	18	0	11	Agent	6	8.97903442383	Agent	2	8.40780258179	Agent	5	7.39972686768	Agent	11	9.4818649292	Agent	1	4.22780609131	Agent	12	19.7538909912	Human
CH	-1.18376658411443	01-Low	28.8131313131313	28.8131313131313	8	8	7	0	4	18	0	19	7	0	4	19	0	18	7	0	4	18	0	19	7	0	4	19	0	18	Agent	6	27.2170333862	Agent	2	11.0835418701	Agent	5	39.3836746216	Agent	11	29.999420166	Agent	1	5.28329467773	Agent	12	15.9834442139	Human
CH	-1.18233726165592	01-Low	46.4141414141414	46.4141414141414	9	9	9	3	7	16	1	18	9	1	7	18	3	16	9	3	7	16	1	18	9	1	7	18	3	16	Agent	6	21.6349983215	Agent	2	5.68299865723	Agent	5	5.54100036621	Agent	11	9.5	Agent	1	6.26600646973	Agent	12	5.52200317383	Human
HC	-1.05697247207369	01-Low	0	0	0	0	0	0	0	0	0	0	0	0	0	0	0	0	0	0	0	0	0	0	0	0	0	0	0	0	Human	6	6.71599769592	Human	1	2.93400192261	Human	5	2.81700134277	Human	12	11.2329940796	Human	2	2.69899749756	Human	11	2.73300170898	Agent
CH	-1.05697247207369	01-Low	0	18.0976430976431	0	5.33333333333333	0	0	0	0	0	0	6	0	0	14	0	12	0	0	0	0	0	0	6	0	0	14	0	12	Agent	6	6.20603561401	Agent	2	3.97082901001	Agent	5	3.92057037354	Agent	11	3.88705444336	Agent	1	3.07000732422	Agent	12	3.15321350098	Human
CH	-1.05697247207369	01-Low	27.2053872053872	26.0942760942761	7.16666666666667	7	6	0	6	15	0	16	6	0	5	16	0	15	6	0	6	15	0	16	6	0	5	16	0	15	Agent	6	14.5804729462	Agent	2	11.9201507568	Agent	5	19.7505493164	Agent	11	25.0805892944	Agent	1	6.13006591797	Agent	12	28.4605255127	Human
CH	-1.05697247207369	01-Low	30.5555555555556	46.4141414141414	5.33333333333333	9	6	2	5	0	1	18	9	1	7	18	3	16	6	2	5	0	1	18	9	1	7	18	3	16	Agent	6	14.1829509735	Agent	2	5.35043334961	Agent	5	10.2182846069	Agent	11	7.40044403076	Agent	1	5.45097351074	Agent	12	8.84997558594	Human
HC	-1.05397422401783	01-Low	5.92592592592593	11.6161616161616	1.16666666666667	1.83333333333333	9	0	0	0	1	1	3	0	2	0	0	2	3	0	2	0	0	2	9	0	0	0	1	1	Human	6	13.3640060425	Human	1	4.84999847412	Human	5	3.53300476074	Human	12	2.59899902344	Human	2	3.26699829102	Human	11	3.03300476074	Agent
CH	-1.05008641549307	01-Low	0	20.3535353535354	0	6.16666666666667	0	0	0	0	0	0	0	0	4	18	0	15	0	0	0	0	0	0	0	0	4	18	0	15	Agent	6	6.12991523743	Agent	2	7.71905136108	Agent	5	2.26651763916	Agent	11	5.62166595459	Agent	1	2.61658477783	Agent	12	2.66411590576	Human
CH	-.919417364308921	01-Low	0	11.1111111111111	0	3.83333333333333	0	0	0	0	0	0	0	0	0	12	0	11	0	0	0	0	0	0	0	0	0	12	0	11	Agent	6	6.46641921997	Agent	2	5.20025253296	Agent	5	4.33324432373	Agent	11	5.00007629395	Agent	1	7.79960632324	Agent	12	4.01671600342	Human
CH	-.919417364308921	01-Low	0	15.9090909090909	0	5.5	0	0	0	0	0	0	0	0	0	18	0	15	0	0	0	0	0	0	0	0	0	18	0	15	Agent	6	12.0720062256	Agent	2	6.0779876709	Agent	5	4.1130065918	Agent	11	2.53100585938	Agent	1	4.14599609375	Agent	12	3.14700317383	Human
CH	-.919417364308921	01-Low	28.8215488215488	36.1700336700337	5.5	5.66666666666667	15	0	2	5	1	10	3	2	6	13	2	8	15	0	2	5	1	10	3	2	6	13	2	8	Agent	6	10.3239974976	Agent	2	6.18099975586	Agent	5	4.71099853516	Agent	11	6.68599700928	Agent	1	4.84700012207	Agent	12	7.79699707031	Human
CH	-.914030431756236	01-Low	28.6363636363636	27.020202020202	7.66666666666667	7.33333333333333	6	0	6	16	0	18	6	0	5	18	0	15	6	0	6	16	0	18	6	0	5	18	0	15	Agent	6	10.5673007965	Agent	2	4.39991378784	Agent	5	6.71632385254	Agent	11	12.8329925537	Agent	1	3.51803588867	Agent	12	8.93352508545	Human
HC	-.913380536108619	01-Low	27.4747474747475	34.1919191919192	5.66666666666667	8.33333333333333	9	0	6	18	1	16	9	1	7	17	0	0	9	1	7	17	0	0	9	0	6	18	1	16	Human	6	14.832069397	Human	1	3.87117385864	Human	5	43.0736885071	Human	12	13.0184326172	Human	2	4.60496520996	Human	11	13.4904632568	Agent
CH	-.909492727583863	02-Medium	26.4141414141414	26.4141414141414	7.33333333333333	7.33333333333333	6	0	4	16	0	18	6	0	4	18	0	16	6	0	4	16	0	18	6	0	4	18	0	16	Agent	6	15.2667942047	Agent	2	6.01641464233	Agent	5	15.1331329346	Agent	11	35.882598877	Agent	1	3.56604003906	Agent	12	10.882522583	Human
HC	-.904188465981952	02-Medium	29.7138047138047	51.969696969697	7	9.16666666666667	9	2	7	18	3	16	9	1	5	13	0	14	9	1	5	13	0	14	9	2	7	18	3	16	Human	6	24.4854431152	Human	1	8.09896850586	Human	5	13.6169128418	Human	12	18.1653747559	Human	2	27.1466369629	Human	11	11.0985107422	Agent
HC	-.902806003735944	02-Medium	8.64478114478114	38.5521885521885	1.66666666666667	3.83333333333333	5	3	5	4	3	3	2	1	1	3	0	3	2	1	1	3	0	3	5	3	5	4	3	3	Human	6	11.1623458862	Human	1	3.71600341797	Human	5	3.43336486816	Human	12	7.78380584717	Human	2	2.87805938721	Human	11	5.03204345703	Agent
HC	-.896355916744362	02-Medium	0	31.2289562289562	0	7.83333333333333	7	0	5	18	1	16	0	0	0	0	0	0	0	0	0	0	0	0	7	0	5	18	1	16	Human	6	19.5840682983	Human	1	13.372253418	Human	5	18.5512084961	Human	12	14.904510498	Human	2	3.66360473633	Human	11	16.4864501953	Agent
CH	-.784860504600015	02-Medium	36.6919191919192	41.3636363636364	8.16666666666667	9	9	2	7	16	0	15	9	0	7	18	3	17	9	2	7	16	0	15	9	0	7	18	3	17	Agent	6	9.08159255981	Agent	2	6.43176651001	Agent	5	7.74872589111	Agent	11	8.78510284424	Agent	1	5.06748962402	Agent	12	4.6349029541	Human
CH	-.783361380572086	02-Medium	0	0	0	0	0	0	0	0	0	0	0	0	0	0	0	0	0	0	0	0	0	0	0	0	0	0	0	0	Agent	6	9.19896507263	Agent	2	4.73291397095	Agent	5	3.86336135864	Agent	11	3.76348114014	Agent	1	2.14019775391	Agent	12	3.01070404053	Human
CH	-.780363132516227	02-Medium	4.16666666666667	15.7912457912458	1	4.33333333333333	3	0	0	0	0	3	3	0	3	10	0	10	3	0	0	0	0	3	3	0	3	10	0	10	Agent	6	17.4028625488	Agent	2	4.39079284668	Agent	5	6.02508544922	Agent	11	7.29204559326	Agent	1	3.11946105957	Agent	12	5.28811645508	Human
CH	-.774086639494646	02-Medium	27.5252525252525	27.5252525252525	7.5	7.5	6	0	5	16	0	18	6	0	5	18	0	16	6	0	5	16	0	18	6	0	5	18	0	16	Agent	6	14.7280044556	Agent	2	6.17100524902	Agent	5	24.18699646	Agent	11	13.5100097656	Agent	1	3.78799438477	Agent	12	13.5759887695	Human
HC	-.772786848199411	02-Medium	28.4511784511785	33.4090909090909	3	6.83333333333333	0	0	7	15	4	15	4	2	5	5	2	0	4	2	5	5	2	0	0	0	7	15	4	15	Human	6	18.3148841858	Human	1	9.96656036377	Human	5	3.91679382324	Human	12	7.76856994629	Human	2	9.84666442871	Human	11	4.8660736084	Agent
HC	-.772786848199411	02-Medium	33.3333333333333	27.7777777777778	6.16666666666667	6	6	0	5	12	2	11	6	2	5	11	1	12	6	2	5	11	1	12	6	0	5	12	2	11	Human	6	9.1989402771	Human	1	5.21274185181	Human	5	3.70268249512	Human	12	6.54362487793	Human	2	3.09267425537	Human	11	5.24024200439	Agent
CH	-.768712576323308	02-Medium	25.7070707070707	36.8350168350168	4	8.5	6	3	7	8	0	0	6	0	8	20	2	15	6	3	7	8	0	0	6	0	8	20	2	15	Agent	6	36.1168632507	Agent	2	17.3667831421	Agent	5	12.9999771118	Agent	11	31.6168212891	Agent	1	7.96687316895	Agent	12	33.4838104248	Human
HC	-.748829312042046	02-Medium	8.08080808080808	20	2.83333333333333	5.33333333333333	6	0	3	12	0	11	0	0	0	5	0	12	0	0	0	5	0	12	6	0	3	12	0	11	Human	6	24.608997345	Human	1	7.15399932861	Human	5	62.3720016479	Human	12	19.0729980469	Human	2	5.73600769043	Human	11	8.95399475098	Agent
CH	-.641268568634949	02-Medium	0	0	0	0	0	0	0	0	0	0	0	0	0	0	0	0	0	0	0	0	0	0	0	0	0	0	0	0	Agent	6	4.56299972534	Agent	2	3.54600143433	Agent	5	2.36499786377	Agent	11	3.19599533081	Agent	1	1.91400146484	Agent	12	2.26599884033	Human
HC	-.635881636082264	02-Medium	31.6750841750842	36.3131313131313	8	9	8	0	7	20	1	18	8	1	4	20	0	15	8	1	4	20	0	15	8	0	7	20	1	18	Human	6	12.8036193848	Human	1	15.2046508789	Human	5	14.1856918335	Human	12	10.3391036987	Human	2	11.2894439697	Human	11	7.81045532227	Agent
CH	-.635881636082264	02-Medium	46.3720538720539	46.8771043771044	9	9.16666666666667	9	3	7	15	1	19	9	1	7	19	3	16	9	3	7	15	1	19	9	1	7	19	3	16	Agent	6	18.1453208923	Agent	2	11.6463699341	Agent	5	11.5793457031	Agent	11	12.7666168213	Agent	1	15.9411315918	Agent	12	224.952316284	Human
HC	-.632006696938855	02-Medium	0	21.7171717171717	0	6.16666666666667	9	0	0	18	0	10	0	0	0	0	0	0	0	0	0	0	0	0	9	0	0	18	0	10	Human	6	15.4272594452	Human	1	6.01808929443	Human	5	5.35301208496	Human	12	14.0592193604	Human	2	6.65453338623	Human	11	11.6131744385	Agent
CH	-.626619764386171	02-Medium	71.0016835016835	59.2760942760943	11	9	12	4	15	15	3	17	7	3	6	26	5	7	12	4	15	15	3	17	7	3	6	26	5	7	Agent	6	10.5450000763	Agent	2	2.07199859619	Agent	5	2.00500106812	Agent	11	4.16999816895	Agent	1	2.40700531006	Agent	12	6.45800018311	Human
HC	-.624893844918309	02-Medium	53.3670033670034	34.0740740740741	9.16666666666667	6.66666666666667	6	1	4	16	2	11	8	3	10	14	2	18	8	3	10	14	2	18	6	1	4	16	2	11	Human	6	6.62547492981	Human	1	6.74934768677	Human	5	6.52351379395	Human	12	16.9377288818	Human	2	5.44683837891	Human	11	14.4025115967	Agent
HC	-.624243949270691	02-Medium	43.2659932659933	31.2710437710438	6.83333333333333	5.16666666666667	3	1	5	13	3	6	2	4	5	16	2	12	2	4	5	16	2	12	3	1	5	13	3	6	Human	6	50.2922286987	Human	1	4.64862060547	Human	5	3.43173980713	Human	12	6.3970489502	Human	2	2.4990234375	Human	11	6.86282348633	Agent
HC	-.619589583316398	02-Medium	49.4612794612795	48.3501683501684	9.83333333333333	9.66666666666667	9	1	7	20	3	18	9	3	8	18	1	20	9	3	8	18	1	20	9	1	7	20	3	18	Human	6	7.79891967773	Human	1	12.4345169067	Human	5	14.5169525146	Human	12	12.5339355469	Human	2	5.05209350586	Human	11	12.0021820068	Agent
CH	-.615998371801002	02-Medium	51.969696969697	46.4141414141414	9.16666666666667	9	9	3	7	16	2	18	9	1	7	18	3	16	9	3	7	16	2	18	9	1	7	18	3	16	Agent	6	18.8164825439	Agent	2	11.1667938232	Agent	5	8.43302154541	Agent	11	8.09953308105	Agent	1	17.8997802734	Agent	12	18.8664550781	Human
HC	-.613552755116096	02-Medium	19.6969696969697	73.047138047138	3.5	13.8333333333333	18	2	9	26	4	24	0	4	0	17	0	0	0	4	0	17	0	0	18	2	9	26	4	24	Human	6	5.23010635376	Human	1	7.45441436768	Human	5	9.24398040771	Human	12	8.78335571289	Human	2	4.45442962646	Human	11	12.2754058838	Agent
HC	-.605307177646406	02-Medium	56.7845117845118	74.4191919191919	9.16666666666667	13	6	3	8	27	6	28	8	5	8	16	2	16	8	5	8	16	2	16	6	3	8	27	6	28	Human	6	9.38000106812	Human	1	59.6380004883	Human	5	4.47700500488	Human	12	6.18000793457	Human	2	4.44599914551	Human	11	4.96000671387	Agent
HC	-.501365108461943	02-Medium	0	26.4141414141414	0	7.33333333333333	6	0	4	18	0	16	0	0	0	0	0	0	0	0	0	0	0	0	6	0	4	18	0	16	Human	6	23.7079982758	Human	1	4.44999694824	Human	5	15.5830001831	Human	12	5.0059967041	Human	2	5.09400177002	Human	11	13.4340057373	Agent
HC	-.499175756697811	02-Medium	21.6414141414141	18.6784511784512	3.66666666666667	3	3	1	2	5	1	6	4	1	3	6	1	7	4	1	3	6	1	7	3	1	2	5	1	6	Human	6	23.5130119324	Human	1	13.8480072021	Human	5	10.1320037842	Human	12	11.6599884033	Human	2	8.82000732422	Human	11	8.08700561523	Agent
CH	-.488601224325137	02-Medium	22.1717171717172	27.2053872053872	6.33333333333333	7.16666666666667	6	0	2	12	0	18	6	0	6	16	0	15	6	0	2	12	0	18	6	0	6	16	0	15	Agent	6	10.2435646057	Agent	2	11.2033195496	Agent	5	13.4452056885	Agent	11	12.1641082764	Agent	1	4.16090393066	Agent	12	10.563079834	Human
HC	-.486026076476963	02-Medium	10.6397306397306	48.030303030303	1.66666666666667	9.33333333333333	9	1	8	18	3	17	5	1	2	2	0	0	5	1	2	2	0	0	9	1	8	18	3	17	Human	6	10.8782958984	Human	1	12.4120635986	Human	5	10.795211792	Human	12	6.83003234863	Human	2	2.73217010498	Human	11	8.21347045898	Agent
CH	-.47987258649474	02-Medium	34.3013468013468	34.3013468013468	7	7	9	3	5	12	0	13	9	0	5	13	3	12	9	3	5	12	0	13	9	0	5	13	3	12	Agent	6	16.7126846313	Agent	2	76.3338241577	Agent	5	55.3089141846	Agent	11	14.3806152344	Agent	1	12.0455322266	Agent	12	9.61260986328	Human
CH	-.479222690847122	02-Medium	0	25.9090909090909	0	7.16666666666667	0	0	0	0	0	0	6	0	4	18	0	15	0	0	0	0	0	0	6	0	4	18	0	15	Agent	6	5.06644058228	Agent	2	3.91676712036	Agent	5	2.83317565918	Agent	11	2.9497756958	Agent	1	4.54942321777	Agent	12	2.98275756836	Human
CH	-.479222690847122	02-Medium	23.2659932659933	33.9393939393939	4.83333333333333	7	2	1	2	5	1	18	6	1	6	18	1	10	2	1	2	5	1	18	6	1	6	18	1	10	Agent	6	28.9223327637	Agent	2	24.8136291504	Agent	5	45.9828186035	Agent	11	26.3760681152	Agent	1	56.0092163086	Agent	12	24.5244140625	Human
CH	-.477496771379261	02-Medium	23.6363636363636	19.5117845117845	3.33333333333333	3.66666666666667	4	2	4	5	1	4	4	0	4	6	2	6	4	2	4	5	1	4	4	0	4	6	2	6	Agent	6	9.9347782135	Agent	2	3.25078964233	Agent	5	4.58333587646	Agent	11	5.63473510742	Agent	1	3.94954681396	Agent	12	3.65133666992	Human
HC	-.361421316200353	02-Medium	8.14814814814815	22.5252525252525	1.33333333333333	4.5	6	0	3	0	2	16	4	0	4	0	0	0	4	0	4	0	0	0	6	0	3	0	2	16	Human	6	19.1934947968	Human	1	4.33821487427	Human	5	17.7185897827	Human	12	11.3449859619	Human	2	5.10452270508	Human	11	20.8887786865	Agent
HC	-.354507796912501	02-Medium	5.55555555555555	25.3030303030303	1	7.16666666666667	6	0	3	18	0	16	6	0	0	0	0	0	6	0	0	0	0	0	6	0	3	18	0	16	Human	6	11.017999649	Human	1	7.16699981689	Human	5	11.4510040283	Human	12	6.53399658203	Human	2	6.48300170898	Human	11	32.3170013428	Agent
CH	-.349190665929243	02-Medium	53.4006734006734	60.5976430976431	9.83333333333333	9.83333333333333	3	4	7	17	2	26	7	2	12	21	5	12	3	4	7	17	2	26	7	2	12	21	5	12	Agent	6	11.8240337372	Agent	2	16.3371086121	Agent	5	3.66550445557	Agent	11	16.8533401489	Agent	1	9.42239379883	Agent	12	27.4951782227	Human
HC	-.343816602757905	02-Medium	0	26.4141414141414	0	7.33333333333333	6	0	4	18	0	16	0	0	0	0	0	0	0	0	0	0	0	0	6	0	4	18	0	16	Human	6	9.61487197876	Human	1	8.22776412964	Human	5	14.895652771	Human	12	6.19205474854	Human	2	4.99427032471	Human	11	13.9481811523	Agent
HC	-.315450893591434	02-Medium	24.7979797979798	26.4141414141414	7	7.33333333333333	6	0	4	18	0	16	6	0	3	15	0	18	6	0	3	15	0	18	6	0	4	18	0	16	Human	6	18.6828422546	Human	1	4.38808059692	Human	5	23.7204971313	Human	12	6.37190246582	Human	2	12.9612121582	Human	11	13.3279571533	Agent
CH	-.222989517348039	02-Medium	13.7710437710438	17.1801346801347	3.83333333333333	5	2	0	3	6	0	12	2	0	3	15	0	10	2	0	3	6	0	12	2	0	3	15	0	10	Agent	6	15.5999984741	Agent	2	33.5	Agent	5	13.0510025024	Agent	11	12.3849945068	Agent	1	6.15000915527	Agent	12	6.41700744629	Human
HC	-.215523366689234	02-Medium	42.8114478114478	60.3535353535354	7.66666666666667	10	6	1	15	6	6	26	5	5	3	14	1	18	5	5	3	14	1	18	6	1	15	6	6	26	Human	6	2.47774505615	Human	1	3.65305328369	Human	5	22.2807998657	Human	12	2.35314941406	Human	2	1.90562438965	Human	11	3.83801269531	Agent
HC	-.201723790820768	02-Medium	39.520202020202	48.3164983164983	7.5	8	5	3	5	18	2	15	6	3	5	15	1	15	6	3	5	15	1	15	5	3	5	18	2	15	Human	6	9.6162109375	Human	1	8.69556427002	Human	5	14.5428924561	Human	12	7.13723754883	Human	2	9.04705810547	Human	11	13.6044006348	Agent
CH	-.200224666792839	02-Medium	49.1582491582492	40.8164983164983	8.5	8	9	4	10	13	1	14	8	1	7	15	2	15	9	4	10	13	1	14	8	1	7	15	2	15	Agent	6	8.9648399353	Agent	2	7.18190002441	Agent	5	5.46557617188	Agent	11	4.54901123047	Agent	1	3.88249969482	Agent	12	3.91672515869	Human
HC	-.197766180726586	02-Medium	17.2053872053872	10.2609427609428	2.5	2.16666666666667	1	0	2	5	1	4	3	1	2	4	1	4	3	1	2	4	1	4	1	0	2	5	1	4	Human	6	20.1009979248	Human	1	25.8540039062	Human	5	5.5419921875	Human	12	7.958984375	Human	2	7.64999389648	Human	11	6.88598632812	Agent
HC	-.196419529218856	02-Medium	33.3333333333333	27.2222222222222	6.16666666666667	6.5	9	0	7	12	0	11	6	2	5	11	1	12	6	2	5	11	1	12	9	0	7	12	0	11	Human	6	23.3974456787	Human	1	16.9053344727	Human	5	15.0731811523	Human	12	6.92269897461	Human	2	3.55409240723	Human	11	7.220703125	Agent
CH	-.190382701018554	02-Medium	70.6060606060606	58.2575757575758	12.3333333333333	11.1666666666667	15	4	14	21	2	18	9	2	8	27	3	18	15	4	14	21	2	18	9	2	8	27	3	18	Agent	6	9.64700126648	Agent	2	7.17700195312	Agent	5	7.59899902344	Agent	11	11.6309967041	Agent	1	4.89599609375	Agent	12	6.87701416016	Human
CH	-.0624427635881418	02-Medium	38.6363636363636	43.6363636363636	8	8.83333333333333	6	2	5	16	1	18	9	1	7	18	2	16	6	2	5	16	1	18	9	1	7	18	2	16	Agent	6	10.1932430267	Agent	2	4.59692001343	Agent	5	2.69800567627	Agent	11	11.4267120361	Agent	1	10.1933670044	Agent	12	10.7272949219	Human
CH	-.0595143171017098	02-Medium	24.7474747474748	47.5757575757576	5.33333333333333	7.83333333333333	4	2	5	5	0	16	4	2	6	16	4	15	4	2	5	5	0	16	4	2	6	16	4	15	Agent	6	34.494644165	Agent	2	11.3683624268	Agent	5	9.29138183594	Agent	11	6.8406829834	Agent	1	4.75807189941	Agent	12	3.51335144043	Human
HC	-.0534774889014077	02-Medium	58.0387205387205	49.006734006734	10.6666666666667	6.83333333333333	2	2	11	16	5	5	15	3	5	26	2	13	15	3	5	26	2	13	2	2	11	16	5	5	Human	6	3.83575439453	Human	1	2.93884277344	Human	5	4.70715332031	Human	12	3.84075927734	Human	2	3.87738037109	Human	11	54.4185180664	Agent
HC	-.05241433446251	02-Medium	26.4141414141414	26.4141414141414	7.33333333333333	7.33333333333333	6	0	4	18	0	16	6	0	4	16	0	18	6	0	4	16	0	18	6	0	4	18	0	16	Human	6	9.48952484131	Human	1	9.69414520264	Human	5	24.0572357178	Human	12	11.8958129883	Human	2	9.32530212402	Human	11	14.8839263916	Agent
HC	.0719699716316045	02-Medium	61.969696969697	59.5117845117845	9	7.5	4	3	15	12	5	6	12	5	6	16	3	12	12	5	6	16	3	12	4	3	15	12	5	6	Human	6	2.59858894348	Human	1	7.71548080444	Human	5	5.50068664551	Human	12	11.0319290161	Human	2	11.6325149536	Human	11	4.38381195068	Agent
HC	.080499276729307	02-Medium	56.0858585858586	51.0858585858586	8.5	8	15	2	7	15	3	6	17	5	4	6	2	17	17	5	4	6	2	17	15	2	7	15	3	6	Human	6	16.0311851501	Human	1	6.41644287109	Human	5	13.2548828125	Human	12	4.12280273438	Human	2	6.12484741211	Human	11	7.68551635742	Agent
HC	.0904110440730178	02-Medium	55.462962962963	44.8232323232323	10.3333333333333	7.83333333333333	4	2	5	13	3	20	4	4	7	22	2	23	4	4	7	22	2	23	4	2	5	13	3	20	Human	6	22.158996582	Human	1	6.24699401855	Human	5	7.02900695801	Human	12	8.39601135254	Human	2	6.7970123291	Human	11	13.7030029297	Agent
CH	.200379869482197	02-Medium	51.4141414141414	44.9494949494949	9	8.33333333333333	6	3	9	16	2	18	6	1	10	18	3	12	6	3	9	16	2	18	6	1	10	18	3	12	Agent	6	8.26649475098	Agent	2	6.76588439941	Agent	5	5.63233947754	Agent	11	7.416015625	Agent	1	3.99896240234	Agent	12	7.83283996582	Human
HC	.212550790159466	02-Medium	26.4141414141414	26.4141414141414	7.33333333333333	7.33333333333333	6	0	4	18	0	16	6	0	4	16	0	18	6	0	4	16	0	18	6	0	4	18	0	16	Human	6	10.4843978882	Human	1	4.93936920166	Human	5	12.0724029541	Human	12	5.37083435059	Human	2	4.50598144531	Human	11	18.6894836426	Agent
CH	.21720515611376	02-Medium	0	13.1481481481481	0	4.16666666666667	0	0	0	0	0	0	1	0	1	12	0	11	0	0	0	0	0	0	1	0	1	12	0	11	Agent	6	10.8316516876	Agent	2	7.66499710083	Agent	5	6.91556549072	Agent	11	5.39925384521	Agent	1	5.93183898926	Agent	12	4.45172119141	Human
CH	.220360398040124	02-Medium	0	33.7542087542088	0	6	0	0	0	0	0	0	8	1	5	10	2	10	0	0	0	0	0	0	8	1	5	10	2	10	Agent	6	11.1168251038	Agent	2	47.2295761108	Agent	5	9.05340576172	Agent	11	4.77526855469	Agent	1	6.24053955078	Agent	12	27.1920013428	Human
HC	.224671306772564	02-Medium	67.6683501683502	70.5808080808081	10.1666666666667	10.1666666666667	6	3	15	15	6	16	16	5	7	15	3	15	16	5	7	15	3	15	6	3	15	15	6	16	Human	6	2.83345794678	Human	1	4.83355331421	Human	5	56.5859832764	Human	12	27.8847045898	Human	2	3.16674804688	Human	11	118.388977051	Agent
CH	.224741108341991	02-Medium	44.9410774410774	38.7289562289562	5.33333333333333	5.16666666666667	4	5	2	3	3	15	3	1	13	5	4	5	4	5	2	3	3	15	3	1	13	5	4	5	Agent	6	4.91633605957	Agent	2	5.18752670288	Agent	5	3.95679473877	Agent	11	3.10746002197	Agent	1	32.8269424438	Agent	12	2.94549560547	Human
HC	.229055045039373	02-Medium	60.8585858585859	39.006734006734	11.5	6.33333333333333	12	1	2	14	4	5	6	3	5	16	3	36	6	3	5	16	3	36	12	1	2	14	4	5	Human	6	17.7989997864	Human	1	3.61100006104	Human	5	5.25899505615	Human	12	4.93700408936	Human	2	3.07499694824	Human	11	6.35800170898	Agent
CH	.230934930412799	02-Medium	20.4882154882155	17.1632996632997	3.16666666666667	2.5	6	1	2	5	1	4	3	1	2	5	1	3	6	1	2	5	1	4	3	1	2	5	1	3	Agent	6	12.4820022583	Agent	2	6.10900115967	Agent	5	5.16199493408	Agent	11	10.8150024414	Agent	1	4.04600524902	Agent	12	7.77699279785	Human
HC	.353261139850595	02-Medium	0	23.7878787878788	0	6.66666666666667	6	0	3	18	0	13	0	0	0	0	0	0	0	0	0	0	0	0	6	0	3	18	0	13	Human	6	13.179731369	Human	1	7.50429153442	Human	5	32.0168762207	Human	12	45.6786880493	Human	2	5.8406829834	Human	11	39.7553405762	Agent
HC	.360077394861782	02-Medium	28.1986531986532	26.1616161616162	5.33333333333333	5	4	1	4	10	1	10	5	1	5	10	1	10	5	1	5	10	1	10	4	1	4	10	1	10	Human	6	18.1093406677	Human	1	6.92342376709	Human	5	3.86305999756	Human	12	8.8885345459	Human	2	5.02597045898	Human	11	6.8892364502	Agent
HC	.367613347090013	02-Medium	63.5858585858586	51.5151515151515	8.83333333333333	7.16666666666667	14	2	5	14	5	3	16	5	7	6	3	16	16	5	7	6	3	16	14	2	5	14	5	3	Human	6	15.486000061	Human	1	20.0210037231	Human	5	9.60900878906	Human	12	10.2410125732	Human	2	4.79400634766	Human	11	14.399017334	Agent
HC	.369339266557875	02-Medium	18.2744107744108	17.4747474747475	2.16666666666667	3.33333333333333	3	0	3	6	2	6	1	2	3	3	1	3	1	2	3	3	1	3	3	0	3	6	2	6	Human	6	19.1629981995	Human	1	4.24715423584	Human	5	3.94731140137	Human	12	6.97313690186	Human	2	4.03121185303	Human	11	5.7511138916	Agent
HC	.369409068127302	02-Medium	0	0	0	0	0	0	0	0	0	0	0	0	0	0	0	0	0	0	0	0	0	0	0	0	0	0	0	0	Human	6	8.39858627319	Human	1	6.51631164551	Human	5	52.1703414917	Human	12	4.28118896484	Human	2	3.3975982666	Human	11	3.36470031738	Agent
CH	.379181232332159	02-Medium	24.3771043771044	28.6195286195286	3.83333333333333	4.66666666666667	4	2	3	5	1	8	5	1	5	6	2	9	4	2	3	5	1	8	5	1	5	6	2	9	Agent	6	2.20899963379	Agent	2	1.4640007019	Agent	5	2.70999908447	Agent	11	3.4109954834	Agent	1	3.8630065918	Agent	12	3.80099487305	Human
HC	.382488946778723	02-Medium	60.4545454545454	63.3333333333333	8.66666666666667	9.5	6	3	7	24	6	11	6	6	6	13	3	18	6	6	6	13	3	18	6	3	7	24	6	11	Human	6	12.8230018616	Human	1	8.81399536133	Human	5	10.0410003662	Human	12	37.75	Human	2	17.2200012207	Human	11	18.1119995117	Agent
HC	.506045145942328	02-Medium	0	44.1414141414141	0	9	9	1	7	18	2	17	0	0	0	0	0	0	0	0	0	0	0	0	9	1	7	18	2	17	Human	6	7.59245491028	Human	1	7.7024230957	Human	5	14.8049621582	Human	12	14.5073623657	Human	2	8.59953308105	Human	11	13.3886413574	Agent
CH	.507557139351603	02-Medium	54.1750841750842	48.030303030303	9.66666666666667	9.33333333333333	9	3	8	20	2	16	9	1	8	18	3	17	9	3	8	20	2	16	9	1	8	18	3	17	Agent	6	25.4842681885	Agent	2	9.40599060059	Agent	5	17.2548751831	Agent	11	6.90594482422	Agent	1	7.12648010254	Agent	12	8.4910736084	Human
HC	.509932954467083	02-Medium	34.6801346801347	42.2053872053872	6.33333333333333	8.33333333333333	9	1	7	16	2	15	8	2	5	10	1	12	8	2	5	10	1	12	9	1	7	16	2	15	Human	6	12.8099975586	Human	1	7.87000274658	Human	5	8.5590057373	Human	12	9.6900100708	Human	2	3.7200012207	Human	11	3.68199157715	Agent
CH	.510769313466048	02-Medium	28.0387205387205	36.5151515151515	3.33333333333333	3.66666666666667	4	2	3	4	2	5	4	2	4	4	5	3	4	2	3	4	2	5	4	2	4	4	5	3	Agent	6	2.39999389648	Agent	2	11.0999984741	Agent	5	8.59999847412	Agent	11	6.89999389648	Agent	1	2.20001220703	Agent	12	1.80000305176	Human
HC	.514007226343186	02-Medium	41.1868686868687	43.7289562289562	4.16666666666667	4.33333333333333	3	3	5	5	5	5	5	4	4	4	3	5	5	4	4	4	3	5	3	3	5	5	5	5	Human	6	20.4617614746	Human	1	3.22708129883	Human	5	4.13143157959	Human	12	2.84767150879	Human	2	2.74890136719	Human	11	3.48690795898	Agent
CH	.514007226343186	02-Medium	38.6363636363636	42.6346801346801	5.83333333333333	6.83333333333333	4	3	5	5	2	16	6	2	5	13	3	12	4	3	5	5	2	16	6	2	5	13	3	12	Agent	6	6.10733795166	Agent	2	4.95237731934	Agent	5	7.54612731934	Agent	11	4.11645507812	Agent	1	4.86982727051	Agent	12	14.3903045654	Human
CH	.515436548801688	02-Medium	39.5707070707071	34.0151515151515	3.66666666666667	3.33333333333333	6	4	3	3	3	3	6	3	3	3	2	3	6	4	3	3	3	3	6	3	3	3	2	3	Agent	6	57.1312866211	Agent	2	15.3126983643	Agent	5	10.5379104614	Agent	11	10.8751525879	Agent	1	9.37889099121	Agent	12	6.65382385254	Human
CH	.516086444449306	02-Medium	34.9326599326599	46.3131313131313	3.83333333333333	5.5	2	2	5	5	3	6	6	2	6	6	6	7	2	2	5	5	3	6	6	2	6	6	6	7	Agent	6	14.4400024414	Agent	2	6.07600402832	Agent	5	23.6889648438	Agent	11	3.23400878906	Agent	1	10.8239746094	Agent	12	17.8540039062	Human
CH	.516156246018733	02-Medium	41.5993265993266	41.8265993265993	5.5	4.66666666666667	6	4	6	5	2	10	4	3	7	5	3	6	6	4	6	5	2	10	4	3	7	5	3	6	Agent	6	14.2240028381	Agent	2	12.8199996948	Agent	5	19.4119949341	Agent	11	12.6840057373	Agent	1	5.13600158691	Agent	12	10.6930084229	Human
HC	.516736340096923	02-Medium	78.0808080808081	71.010101010101	13.3333333333333	13	15	2	8	24	5	24	16	4	13	16	3	28	16	4	13	16	3	28	15	2	8	24	5	24	Human	6	11.5059967041	Human	1	13.5059967041	Human	5	7.76899719238	Human	12	14.7050018311	Human	2	23.4920043945	Human	11	12.6309967041	Agent
CH	.520044054543488	02-Medium	51.8434343434343	39.0993265993266	8.66666666666667	5.83333333333333	12	3	7	13	2	15	5	2	5	15	3	5	12	3	7	13	2	15	5	2	5	15	3	5	Agent	6	20.9160003662	Agent	2	7.90000152588	Agent	5	28.4779968262	Agent	11	6.38600158691	Agent	1	150.783996582	Agent	12	2.38800048828	Human
HC	.643909720097797	02-Medium	63.6868686868687	56.4646464646465	10.3333333333333	9	5	2	14	14	4	15	14	4	13	15	2	14	14	4	13	15	2	14	5	2	14	14	4	15	Human	6	5.89999771118	Human	1	3.90000152588	Human	5	4.40000152588	Human	12	3.58200073242	Human	2	9.03499603271	Human	11	5.28600311279	Agent
CH	.651363001375256	02-Medium	1.38888888888889	26.4646464646465	.5	7.33333333333333	0	0	0	0	0	3	9	0	2	18	0	15	0	0	0	0	0	3	9	0	2	18	0	15	Agent	6	8.8270111084	Agent	2	8.51222610474	Agent	5	4.75086212158	Agent	11	3.28023529053	Agent	1	8.53170776367	Agent	12	12.8343505859	Human
CH	.65601736732955	02-Medium	19.6296296296296	35.959595959596	3.16666666666667	5.16666666666667	0	3	6	0	0	10	6	1	6	0	4	14	0	3	6	0	0	10	6	1	6	0	4	14	Agent	6	9.56686210632	Agent	2	13.4783630371	Agent	5	10.0000305176	Agent	11	4.61627960205	Agent	1	4.40012359619	Agent	12	7.61840820312	Human
CH	.781238032422629	02-Medium	94.4444444444444	94.4444444444444	18.3333333333333	18.3333333333333	18	6	15	33	2	36	18	2	15	36	6	33	18	6	15	33	2	36	18	2	15	36	6	33	Agent	6	19.875	Agent	2	7.38600158691	Agent	5	4.45999908447	Agent	11	9.34899139404	Agent	1	10.9309997559	Agent	12	9.52699279785	Human
HC	.784973368427185	02-Medium	100	100	18.5	18.5	18	3	15	36	6	33	18	6	15	33	3	36	18	6	15	33	3	36	18	3	15	36	6	33	Human	6	13.676990509	Human	1	6.76639556885	Human	5	8.19007110596	Human	12	4.34379577637	Human	2	3.31571960449	Human	11	5.61250305176	Agent
HC	.785352636387317	02-Medium	0	24.1582491582492	0	5	4	0	5	6	2	13	0	0	0	0	0	0	0	0	0	0	0	0	4	0	5	6	2	13	Human	6	4.46646881104	Human	1	2.73095321655	Human	5	2.38698577881	Human	12	5.93110656738	Human	2	2.23297119141	Human	11	2.65145874023	Agent
CH	.786555163405887	02-Medium	37.4494949494949	73.7037037037037	4.83333333333333	14	4	1	7	1	3	13	13	1	13	18	6	33	4	1	7	1	3	13	13	1	13	18	6	33	Agent	6	3.25414657593	Agent	2	2.1021194458	Agent	5	1.95230102539	Agent	11	2.48793029785	Agent	1	2.45273590088	Agent	12	2.73583984375	Human
HC	.788268213492403	02-Medium	37.4747474747475	41.1784511784512	5.66666666666667	5.66666666666667	4	2	6	12	4	6	6	2	6	6	2	12	6	2	6	6	2	12	4	2	6	12	4	6	Human	6	2.5	Human	1	4.20000076294	Human	5	3	Human	12	2.89999389648	Human	2	3	Human	11	3.10000610352	Agent
CH	.788268213492403	02-Medium	70.0673400673401	63.9646464646465	13.8333333333333	13	7	4	12	28	2	30	10	1	12	25	4	26	7	4	12	28	2	30	10	1	12	25	4	26	Agent	6	8.59999847412	Agent	2	8.59999847412	Agent	5	2.69999694824	Agent	11	3.30000305176	Agent	1	4.59999847412	Agent	12	4.80000305176	Human
HC	.789000780090793	02-Medium	28.1986531986532	40.3198653198653	6.66666666666667	5.66666666666667	2	0	15	10	6	1	8	1	5	10	0	16	8	1	5	10	0	16	2	0	15	10	6	1	Human	6	8.4056854248	Human	1	4.49236297607	Human	5	4.17282104492	Human	12	4.07329559326	Human	2	2.25677490234	Human	11	5.61094665527	Agent
HC	.789117441872714	02-Medium	24.5622895622896	49.6632996632997	3.5	6.83333333333333	3	2	15	14	4	3	5	2	4	5	1	4	5	2	4	5	1	4	3	2	15	14	4	3	Human	6	21.7104492188	Human	1	5.64752197266	Human	5	4.6128692627	Human	12	4.26766967773	Human	2	2.49697875977	Human	11	2.7049407959	Agent
CH	.791306793636846	02-Medium	38.2828282828283	45.496632996633	5	7.33333333333333	3	2	4	12	3	6	4	2	5	15	4	14	3	2	4	12	3	6	4	2	5	15	4	14	Agent	6	3.39099121094	Agent	2	3.08700561523	Agent	5	4.7919921875	Agent	11	9.17300415039	Agent	1	5.57800292969	Agent	12	5.29400634766	Human
HC	.792805917664775	02-Medium	0	25.0841750841751	0	6.33333333333333	3	0	5	16	1	13	0	0	0	0	0	0	0	0	0	0	0	0	3	0	5	16	1	13	Human	6	15.3079986572	Human	1	4.97999954224	Human	5	7.52099609375	Human	12	9.59300231934	Human	2	6.06700134277	Human	11	4.79499816895	Agent
CH	.794305041692705	02-Medium	62.0622895622896	74.7558922558923	11	14	5	4	14	16	2	25	15	2	13	25	4	25	5	4	14	16	2	25	15	2	13	25	4	25	Agent	6	2.66799926758	Agent	2	2.99500274658	Agent	5	7.56600189209	Agent	11	9.24900054932	Agent	1	3.10799407959	Agent	12	3.47699737549	Human
CH	.79596115959114	02-Medium	27.6683501683502	35.8164983164983	3.66666666666667	4	3	3	6	4	1	5	4	2	5	5	4	4	3	3	6	4	1	5	4	2	5	5	4	4	Agent	6	40.4808158875	Agent	2	44.2987976074	Agent	5	10.4074554443	Agent	11	10.5424346924	Agent	1	12.9736480713	Agent	12	4.90005493164	Human
CH	.797343621837148	03-High	50	67.1717171717172	10.6666666666667	11.6666666666667	6	0	10	22	2	24	18	2	10	24	4	12	6	0	10	22	2	24	18	2	10	24	4	12	Agent	6	15.3469982147	Agent	2	37.6789970398	Agent	5	15.4150009155	Agent	11	28.1060028076	Agent	1	8.63499450684	Agent	12	9.99198913574	Human
CH	.805223031287233	03-High	87.8198653198653	73.973063973064	16.1666666666667	13	18	4	14	23	3	35	16	3	4	26	5	24	18	4	14	23	3	35	16	3	4	26	5	24	Agent	6	17.4082870483	Agent	2	13.4878005981	Agent	5	4.18883514404	Agent	11	9.89868927002	Agent	1	2.36219787598	Agent	12	5.4285736084	Human
HC	.930443696380313	03-High	55.6902356902357	45.9006734006734	8.33333333333333	7.66666666666667	4	2	4	15	4	17	4	5	13	12	2	14	4	5	13	12	2	14	4	2	4	15	4	17	Human	6	4.31519699097	Human	1	3.612159729	Human	5	17.6124420166	Human	12	3.70927429199	Human	2	5.32000732422	Human	11	7.04629516602	Agent
HC	.931790347888042	03-High	34.0151515151515	34.0151515151515	3	3	3	3	3	3	3	3	3	3	3	3	3	3	3	3	3	3	3	3	3	3	3	3	3	3	Human	6	12.4156913757	Human	1	9.52945327759	Human	5	9.65179443359	Human	12	8.1502532959	Human	2	19.63230896	Human	11	4.8815612793	Agent
HC	.931790347888042	03-High	46.043771043771	55.3535353535353	5.83333333333333	8.83333333333333	5	2	13	14	4	15	4	4	5	5	3	14	4	4	5	5	3	14	5	2	13	14	4	15	Human	6	13.0882644653	Human	1	7.78491210938	Human	5	11.3139953613	Human	12	8.45767211914	Human	2	7.86193847656	Human	11	7.93154907227	Agent
CH	.931790347888042	03-High	73.3333333333333	83.3333333333333	11	12.5	18	6	6	33	3	0	18	3	15	0	6	33	18	6	6	33	3	0	18	3	15	0	6	33	Agent	6	74.1608886719	Agent	2	15.4434661865	Agent	5	4.25422668457	Agent	11	6.33609008789	Agent	1	9.38784790039	Agent	12	11.9151763916	Human
HC	.933598938306677	03-High	36.7424242424242	31.8855218855219	3.5	4.83333333333333	3	1	4	14	4	3	3	3	5	4	3	3	3	3	5	4	3	3	3	1	4	14	4	3	Human	6	22.0002975464	Human	1	7.57820892334	Human	5	3.94755554199	Human	12	4.07294464111	Human	2	10.1835174561	Human	11	3.00648498535	Agent
HC	.934248833954295	03-High	71.969696969697	73.8215488215488	12	10.8333333333333	9	3	15	16	6	16	16	5	5	27	3	16	16	5	5	27	3	16	9	3	15	16	6	16	Human	6	15.3820037842	Human	1	5.31099700928	Human	5	3.72999572754	Human	12	14.6950073242	Human	2	5.87799072266	Human	11	5.9109954834	Agent
CH	1.0640411940509	03-High	0	0	0	0	0	0	0	0	0	0	0	0	0	0	0	0	0	0	0	0	0	0	0	0	0	0	0	0	Agent	6	6.90137481689	Agent	2	7.00270843506	Agent	5	5.00257873535	Agent	11	19.0087280273	Agent	1	2.60144042969	Agent	12	5.47091674805	Human
HC	1.07115404607144	03-High	62.9461279461279	47.2474747474747	9.5	5.83333333333333	14	2	4	5	5	5	5	4	14	15	3	16	5	4	14	15	3	16	14	2	4	5	5	5	Human	6	10	Human	1	5.59999847412	Human	5	7	Human	12	25.0999984741	Human	2	6.39999389648	Human	11	8.80000305176	Agent
HC	1.07115404607144	03-High	94.4444444444444	77.7777777777778	16.5	14.5	12	2	10	24	6	33	18	6	15	33	3	24	18	6	15	33	3	24	12	2	10	24	6	33	Human	6	19.3722686768	Human	1	7.3087387085	Human	5	21.3495635986	Human	12	8.22727966309	Human	2	5.34637451172	Human	11	6.69114685059	Agent
CH	1.07180394171906	03-High	55.0252525252525	69.6127946127946	8.83333333333333	11.5	9	5	6	16	2	15	15	3	5	26	5	15	9	5	6	16	2	15	15	3	5	26	5	15	Agent	6	10.6631698608	Agent	2	3.51614761353	Agent	5	2.6789855957	Agent	11	3.06620788574	Agent	1	3.48346710205	Agent	12	5.09970092773	Human
HC	1.07180394171906	03-High	42.7525252525253	42.7104377104377	8.66666666666667	8.66666666666667	8	1	7	18	2	16	8	2	7	17	1	17	8	2	7	17	1	17	8	1	7	18	2	16	Human	6	32.6827163696	Human	1	13.693901062	Human	5	11.7133865356	Human	12	32.8598937988	Human	2	11.8146057129	Human	11	16.0535430908	Agent
CH	1.07245383736668	03-High	52.7777777777778	33.3333333333333	8.33333333333333	6.16666666666667	15	6	5	11	1	12	6	1	5	12	2	11	15	6	5	11	1	12	6	1	5	12	2	11	Agent	6	90.3468475342	Agent	2	14.4320678711	Agent	5	3.78039550781	Agent	11	9.94592285156	Agent	1	4.40521240234	Agent	12	4.13803100586	Human
HC	1.07323326417756	03-High	46.7424242424242	57.3905723905724	7.66666666666667	9.66666666666667	6	3	4	26	4	15	6	4	4	15	2	15	6	4	4	15	2	15	6	3	4	26	4	15	Human	6	8.53308105469	Human	1	4.31921005249	Human	5	3.86976623535	Human	12	4.31712341309	Human	2	3.22817230225	Human	11	4.24044799805	Agent
HC	1.07634164589143	03-High	39.0993265993266	42.8451178451178	4.33333333333333	4.66666666666667	4	3	5	6	4	6	4	5	5	5	2	5	4	5	5	5	2	5	4	3	5	6	4	6	Human	6	23.4680023193	Human	1	4.7259979248	Human	5	5.35900115967	Human	12	4.91699981689	Human	2	3.1549987793	Human	11	4.04901123047	Agent
HC	1.07703840175154	03-High	38.8888888888889	46.9191919191919	6.83333333333333	9.16666666666667	9	1	7	18	3	17	9	3	5	11	1	12	9	3	5	11	1	12	9	1	7	18	3	17	Human	6	6.88926315308	Human	1	7.22211456299	Human	5	5.71683502197	Human	12	22.9034576416	Human	2	4.01239013672	Human	11	14.560256958	Agent
HC	1.08004951918875	03-High	47.7693602693603	64.7053872053872	7.83333333333333	10	17	3	6	15	4	15	7	6	5	13	1	15	7	6	5	13	1	15	17	3	6	15	4	15	Human	6	6.69599914551	Human	1	23.399017334	Human	5	6.56500244141	Human	12	4.19000244141	Human	2	5.67303466797	Human	11	19.216003418	Agent
CH	1.21382695208677	03-High	39.8653198653199	44.1666666666667	6	6.83333333333333	4	6	3	10	1	12	8	2	6	11	3	11	4	6	3	10	1	12	8	2	6	11	3	11	Agent	6	5.07700157166	Agent	2	9.4820022583	Agent	5	12.3980026245	Agent	11	8.87399291992	Agent	1	18.3490142822	Agent	12	7.03701782227	Human
HC	1.2138967536562	03-High	33.1734006734007	33.1397306397306	3.66666666666667	5.16666666666667	5	2	6	15	1	2	3	4	3	5	2	5	3	4	3	5	2	5	5	2	6	15	1	2	Human	6	5.20300292969	Human	1	5.16699981689	Human	5	90.9370040894	Human	12	12.7470092773	Human	2	4.29399108887	Human	11	5.40299987793	Agent
HC	1.21467618046708	03-High	63.3585858585859	56.3215488215488	12.1666666666667	9.83333333333333	12	1	13	13	4	16	6	5	6	27	2	27	6	5	6	27	2	27	12	1	13	13	4	16	Human	6	12.8480033875	Human	1	3.43199920654	Human	5	2.94900512695	Human	12	3.44900512695	Human	2	3.22200012207	Human	11	5.87199401855	Agent
CH	1.22320548556478	03-High	53.2659932659933	82.6178451178451	8.16666666666667	13.1666666666667	6	4	4	16	3	16	15	3	15	35	6	5	6	4	4	16	3	16	15	3	15	35	6	5	Agent	6	13.0090007782	Agent	2	4.53299713135	Agent	5	12.6480026245	Agent	11	8.79299926758	Agent	1	6.2560043335	Agent	12	9.86000061035	Human
CH	1.22623119632788	03-High	10.1851851851852	25.2104377104377	1.16666666666667	4	5	2	0	0	0	0	7	1	5	5	1	5	5	2	0	0	0	0	7	1	5	5	1	5	Agent	6	6.03227996826	Agent	2	4.75589752197	Agent	5	2.80779266357	Agent	11	5.13205718994	Agent	1	4.91270446777	Agent	12	2.74787902832	Human
HC	1.34684435567916	03-High	60.8670033670034	65.2609427609428	13	12.8333333333333	6	1	14	25	5	26	12	2	13	25	1	25	12	2	13	25	1	25	6	1	14	25	5	26	Human	6	4.87683868408	Human	1	4.16191101074	Human	5	4.29465103149	Human	12	2.93329620361	Human	2	12.7052154541	Human	11	2.70038604736	Agent
CH	1.34684435567916	03-High	64.6380471380471	87.2558922558923	11.8333333333333	15.6666666666667	15	4	7	20	2	23	16	3	13	32	5	25	15	4	7	20	2	23	16	3	13	32	5	25	Agent	6	3.79800415039	Agent	2	3.875	Agent	5	5.02799987793	Agent	11	11.7740020752	Agent	1	13.358001709	Agent	12	3.63299560547	Human
CH	1.34684435567916	03-High	34.2003367003367	30.5387205387205	3.5	3.33333333333333	5	4	4	3	2	3	3	2	4	4	3	4	5	4	4	3	2	3	3	2	4	4	3	4	Agent	6	12.5870666504	Agent	2	3.41790771484	Agent	5	3.28680419922	Agent	11	3.2619934082	Agent	1	3.85983276367	Agent	12	2.98634338379	Human
HC	1.34684435567916	03-High	40.6313131313131	44.6127946127946	4.5	7.16666666666667	4	2	5	24	4	4	5	5	6	4	2	5	5	5	6	4	2	5	4	2	5	24	4	4	Human	6	20.8119983673	Human	1	24.8859939575	Human	5	3.51400756836	Human	12	60.4109954834	Human	2	2.89698791504	Human	11	5.51599121094	Agent
CH	1.35676899240422	03-High	62.9124579124579	49.4360269360269	8	9.16666666666667	12	5	12	12	3	4	12	2	4	11	2	24	12	5	12	12	3	4	12	2	4	11	2	24	Agent	6	33.1234436035	Agent	2	4.04218292236	Agent	5	5.15651702881	Agent	11	5.48738861084	Agent	1	5.68341064453	Agent	12	3.76110839844	Human
HC	1.3591448075197	03-High	32.4410774410774	50.1683501683502	3.33333333333333	7.16666666666667	4	3	5	12	4	15	5	4	2	3	2	4	5	4	2	3	2	4	4	3	5	12	4	15	Human	6	3.39200019836	Human	1	5.59999847412	Human	5	2.58599853516	Human	12	12.3769989014	Human	2	2.90000152588	Human	11	4.57499694824	Agent
HC	1.3646484018543	03-High	68.6447811447811	69.8484848484848	12.5	12.5	15	3	4	24	4	25	15	5	15	14	1	25	15	5	15	14	1	25	15	3	4	24	4	25	Human	6	2.30000114441	Human	1	1.70000076294	Human	5	8.29999923706	Human	12	2.5	Human	2	52.0999908447	Human	11	40.3000030518	Agent
HC	1.3646484018543	03-High	72.2222222222222	59.5117845117845	14.1666666666667	9.83333333333333	12	2	10	14	4	17	12	4	10	33	2	24	12	4	10	33	2	24	12	2	10	14	4	17	Human	6	14.187997818	Human	1	8.84599304199	Human	5	5.72799682617	Human	12	7.72198486328	Human	2	6.23699951172	Human	11	9.16900634766	Agent
HC	1.48077426109738	03-High	0	23.6868686868687	0	6.83333333333333	6	0	2	18	0	15	0	0	0	0	0	0	0	0	0	0	0	0	6	0	2	18	0	15	Human	6	11.1689548492	Human	1	5.23442077637	Human	5	9.40344238281	Human	12	10.9016189575	Human	2	4.65063476562	Human	11	15.6355133057	Agent
CH	1.49992495878025	03-High	65.2777777777778	59.949494949495	9	8.33333333333333	7	5	15	11	3	13	12	3	6	12	5	12	7	5	15	11	3	13	12	3	6	12	5	12	Agent	6	39.6800079346	Agent	2	5.95100402832	Agent	5	3.04499816895	Agent	11	7.20600891113	Agent	1	12.2059936523	Agent	12	9.58898925781	Human
CH	1.50142408280818	03-High	68.3754208754209	52.7020202020202	9.5	8.83333333333333	12	5	14	12	3	11	6	2	8	15	4	18	12	5	14	12	3	11	6	2	8	15	4	18	Agent	6	11.3782348633	Agent	2	3.19860839844	Agent	5	6.49710083008	Agent	11	6.99641418457	Agent	1	3.74803924561	Agent	12	5.99743652344	Human
CH	1.51754254160405	03-High	45.9090909090909	45.9090909090909	8.83333333333333	8.83333333333333	9	3	7	15	1	18	9	1	7	18	3	15	9	3	7	15	1	18	9	1	7	18	3	15	Agent	6	16.3324699402	Agent	2	12.9169311523	Agent	5	6.63325500488	Agent	11	6.31641387939	Agent	1	4.96507263184	Agent	12	5.21614074707	Human
CH	1.63748006654502	03-High	45.959595959596	26.1868686868687	6.83333333333333	2.83333333333333	13	3	5	14	2	4	3	2	3	3	2	4	13	3	5	14	2	4	3	2	3	3	2	4	Agent	6	35.0557518005	Agent	2	31.2753753662	Agent	5	31.21824646	Agent	11	5.27708530426	Agent	1	3.38554000854	Agent	12	4.46697616577	Human
CH	1.63748006654502	03-High	52.4747474747475	63.0808080808081	8.83333333333333	10.3333333333333	7	4	7	17	2	16	16	2	7	16	5	16	7	4	7	17	2	16	16	2	7	16	5	16	Agent	6	238.490509033	Agent	2	3.97436523438	Agent	5	5.85177612305	Agent	11	3.62631225586	Agent	1	3.48254394531	Agent	12	3.86291503906	Human
CH	1.6442963215562	03-High	83.5858585858586	76.9781144781145	12.8333333333333	11.5	18	6	15	17	3	18	16	3	15	5	5	25	18	6	15	17	3	18	16	3	15	5	5	25	Agent	6	22.734828949	Agent	2	2.340965271	Agent	5	2.05047607422	Agent	11	38.1118545532	Agent	1	1.96395874023	Agent	12	2.42051696777	Human
HC	1.64494621720382	03-High	61.7340067340067	62.996632996633	10	9.16666666666667	5	3	12	16	5	14	17	6	2	17	2	16	17	6	2	17	2	16	5	3	12	16	5	14	Human	6	9.80799865723	Human	1	13.6609992981	Human	5	4.23699951172	Human	12	3.55199432373	Human	2	3.07499694824	Human	11	4.47999572754	Agent
HC	1.64883402572858	03-High	58.6868686868687	68.1313131313131	10	10.8333333333333	7	3	7	16	6	26	5	6	6	15	2	26	5	6	6	15	2	26	7	3	7	16	6	26	Human	6	8.94799804688	Human	1	67.700012207	Human	5	22.6309814453	Human	12	3.72799682617	Human	2	27.6140136719	Human	11	7.65997314453	Agent
CH	1.65659677339674	03-High	14.006734006734	18.5690235690236	3	4.5	4	1	2	5	0	6	3	0	3	10	1	10	4	1	2	5	0	6	3	0	3	10	1	10	Agent	6	9.67571258545	Agent	2	10.1265258789	Agent	5	5.30065917969	Agent	11	8.77662658691	Agent	1	2.82569885254	Agent	12	8.95135498047	Human
HC	1.78035230529304	03-High	33.3333333333333	27.7777777777778	6.16666666666667	5.16666666666667	0	1	5	12	2	11	6	2	5	11	1	12	6	2	5	11	1	12	0	1	5	12	2	11	Human	6	23.2334403992	Human	1	10.6902618408	Human	5	6.94575500488	Human	12	17.1541442871	Human	2	24.341796875	Human	11	4.20829772949	Agent
HC	1.78422724443645	03-High	88.5942760942761	67.9124579124579	16.5	10.6666666666667	15	2	14	16	5	12	16	4	15	26	3	35	16	4	15	26	3	35	15	2	14	16	5	12	Human	6	30.3934402466	Human	1	9.13176727295	Human	5	12.8093261719	Human	12	38.3376922607	Human	2	7.35760498047	Human	11	4.33435058594	Agent
CH	1.78495981103484	03-High	17.9377104377104	15.6228956228956	4.5	3.5	2	1	3	6	0	15	3	0	3	8	1	6	2	1	3	6	0	15	3	0	3	8	1	6	Agent	6	11.966999054	Agent	2	8.03800201416	Agent	5	5.89000701904	Agent	11	5.6549987793	Agent	1	7.98400878906	Agent	12	8.03199768066	Human
CH	1.93020786489834	03-High	16.6666666666667	25	.5	1	0	0	0	0	3	0	0	3	0	0	3	0	0	0	0	0	3	0	0	3	0	0	3	0	Agent	6	9.93204879761	Agent	2	6.01546478271	Agent	5	6.29847717285	Agent	11	4.34951782227	Agent	1	4.01594543457	Agent	12	3.61491394043	Human
HC	2.0677629726631	03-High	100	88.8888888888889	18.5	16.5	6	3	15	36	6	33	18	6	15	33	3	36	18	6	15	33	3	36	6	3	15	36	6	33	Human	6	49.8225860596	Human	1	31.3977355957	Human	5	6.45303344727	Human	12	6.41914367676	Human	2	5.78604125977	Human	11	4.41886901855	Agent
[truncated: 37 more columns]
