# Supplementary material for: Heuristic thinking and altruism toward machines in people impacted by COVID-19
Source: iScience. 2021 Feb 23;24(3):102228. doi: 10.1016/j.isci.2021.102228 (PMC7901281; doi:10.1016/j.isci.2021.102228)
Supplement: Data S3. Screenshots for experiment survey, related to Figure 1 [file mmc4.zip]

Archive with 1 entries (1 files):
- Data S3.pdf
